# Supplementary material for: Genome-WideAnalysis of Copy Number Variations in Three Populations of Nanyang Cattle Using Whole-Genome Resequencing
Source: Genes (Basel). 2025 May 12;16(5):568. doi: 10.3390/genes16050568 (PMC12110791; doi:10.3390/genes16050568)
Supplement: Supplementary file 1 [file genes-16-00568-s001.zip › Supplementary Materials/Supplementary Table S1.xlsx]

Table S1.Overview of sample information and sequencing statistics
BioSample	Accession number	Breeds	Mapping rate	Mean depth (X)
PRJNA698276	SRR13607117	Pinnan cattle	0.997	10.2973
PRJNA698276	SRR13607118	Pinnan cattle	0.9944	10.3386
PRJNA698276	SRR13607124	Pinnan cattle	0.9937	9.1686
PRJNA698276	SRR13607125	Pinnan cattle	0.9947	9.4266
PRJNA698276	SRR13607127	Pinnan cattle	0.9969	10.035
PRJNA698276	SRR13607133	Pinnan cattle	0.9964	10.2972
PRJNA698276	SRR13607134	Pinnan cattle	0.9965	10.2053
PRJNA698276	SRR13607135	Pinnan cattle	0.9968	9.7568
PRJNA698276	SRR13607136	Pinnan cattle	0.9969	9.7704
PRJNA698276	SRR13607137	Pinnan cattle	0.9971	10.1814
PRJNA1058368	SRR27372189	Xianan cattle	0.9987	13.5299
PRJNA1058368	SRR27372197	Xianan cattle	0.998	13.9087
PRJNA1058368	SRR27372201	Xianan cattle	0.9974	12.2622
PRJNA1058368	SRR27372203	Xianan cattle	0.9983	13.1695
PRJNA1058368	SRR27372204	Xianan cattle	0.9983	12.5586
PRJNA1058368	SRR27372205	Xianan cattle	0.9987	13.2734
PRJNA1058368	SRR27372207	Xianan cattle	0.9983	13.0731
PRJNA1058368	SRR27372208	Xianan cattle	0.9987	13.3482
PRJNA1058368	SRR27372211	Xianan cattle	0.9986	12.5412
PRJNA1058368	SRR27372215	Xianan cattle	0.9985	13.4901
PRJNA379859	SRR5507233	Nanyang cattle	0.9972	10.6156
PRJNA379859	SRR5507234	Nanyang cattle	0.9923	10.4934
PRJNA379859	SRR5507235	Nanyang cattle	0.9962	10.8749
PRJNA379859	SRR5507236	Nanyang cattle	0.997	9.7558
PRJNA379859	SRR5507237	Nanyang cattle	0.9926	10.1623
PRJNA396672	SRR6234770	Nanyang cattle	0.9974	5.4436
PRJNA396672	SRR6234771	Nanyang cattle	0.9971	5.4257
