# Supplementary material for: Genome-WideAnalysis of Copy Number Variations in Three Populations of Nanyang Cattle Using Whole-Genome Resequencing
Source: Genes (Basel). 2025 May 12;16(5):568. doi: 10.3390/genes16050568 (PMC12110791; doi:10.3390/genes16050568)
Supplement: Supplementary file 1 [file genes-16-00568-s001.zip › Supplementary Materials/Supplementary Table S2.xlsx]

## Sheet: Sheet1
Table S2. CNVR data statistics of 27 nanyang cattle genomes
CNVR size	Dup of CNVR	Del of CNVR	Both of CNVR	Total
<2 kb	3093	1152	1483	5728
2-5 kb	1297	1537	612	3446
5-10 kb	204	427	136	767
10-20 kb	75	146	39	260
>20 kb	72	51	25	148
Total	4741	3313	2295	10349
