# Supplementary material for: Genome-WideAnalysis of Copy Number Variations in Three Populations of Nanyang Cattle Using Whole-Genome Resequencing
Source: Genes (Basel). 2025 May 12;16(5):568. doi: 10.3390/genes16050568 (PMC12110791; doi:10.3390/genes16050568)
Supplement: Supplementary file 1 [file genes-16-00568-s001.zip › Supplementary Materials/Supplementary Table S3.xlsx]

## Sheet: Sheet1
Table S3. Functional enrichment of GO terms for CNVR-harbored genes
Category	Term	Count	PValue	Genes
GOTERM_CC_DIRECT	GO:0005737~cytoplasm	525	1.79491e-08	MAPKBP1, PATJ, TRIO, AVIL, LOC515736, ADARB2, DCAF6, ALKBH8, DPYSL4, SCP2, DPYSL3, DIP2B, GNAT1, MMUT, PKNOX2, DDX17, RBFOX1, MBNL1, MBNL2, ACOT7, RBFOX2, RBFOX3, DAPK2, PRKCA, DNAAF5, LOC514658, FRS3, NISCH, SULT2B1, RUFY1, HECW2, HECW1, TBPL1, PRKCQ, TARS2, PADI1, SLBP, URI1, SHMT1, PRDM15, MTMR9, IQGAP2, PRKCZ, EPB41L5, CRACR2A, LDHA, LOC100297709, MOV10L1, ATG7, PLK4, LOC101906837, CHKA, EIF2…
GOTERM_CC_DIRECT	GO:0016020~membrane	487	0.00598177	CNTFR, LOC524576, LOC788334, OR2H1D, TMEM94, XYLT1, ABCA12, RXFP1, CAPNS1, OR2A14B, NDST4, CREB3L2, CIST1, SMCO4, VSTM4, UNC5A, UNC5B, CACNA2D1, FIBCD1, GML, FNDC3B, UNC5D, GAPVD1, FRS3, SND1, LOC509283, TMEM126B, ASTN2, FREM3, ABCB1, LOC100337457, CLCNKA, LOC100296627, ABR, UGT8, CHST11, LOC100297709, TTPA, AGMO, KCNMB2, PDGFC, CHST15, ST3GAL1, ABCA1, ICMT, SDR42E2, LRBA, EXOC6B, SFXN1, LOC10033…
GOTERM_MF_DIRECT	GO:0005515~protein binding	365	1.88378e-18	MAPKBP1, PATJ, ODAD2, TRIO, TRRAP, IFT172, ZMYND8, ZAN, COL12A1, FNBP1L, RXFP1, TSKU, GLS, DCAF6, PREX1, LRMDA, HERC1, INSC, EPHB2, ANKS1A, EPHB1, TP63, SAMD11, TNS1, ANKS1B, ADGB, EPHA6, UNC5A, UNC5B, FNDC3B, MYO7B, ANK2, MYO7A, UNC5D, P3H3, ANK1, TIAM2, SPATA17, HECW2, HECW1, SPATA13, WDPCP, PPP1R42, EPHA1, ASTN2, OBSL1, TP53, EPHA3, GRID2IP, KCTD16, NLRX1, PIK3R4, ZBTB1, TRANK1, WDR62, PLA2G6,…
GOTERM_CC_DIRECT	GO:0005829~cytosol	362	4.51278e-09	PANK4, PATJ, THUMPD3, PKD2L1, LOC515736, FNBP1L, ABCA12, NOC2L, GBA3, ACTB, DCAF6, ALKBH8, TIAL1, ZFYVE28, PREX1, HERC4, CAPNS1, DPYSL4, RPS18, DPYSL3, CCN4, PLCE1, LOC538060, ARFIP1, PIP4K2C, SYNPO, ANKS1A, EPHB1, CDK5RAP2, WLS, ANKS1B, MBNL1, ACOT7, COG4, TANGO2, METTL3, AFAP1, MRTFA, ANK2, PRKCA, MYO7A, GAPVD1, EML1, SND1, NISCH, SULT2B1, LOC509283, ADCY9, DAAM1, SPATA13, EPHA3, RABL6, CERKL, …
GOTERM_MF_DIRECT	GO:0005524~ATP binding	258	4.43462e-19	PANK4, EIF4A1, TRIO, ULK4, ABCA12, ACTB, RPS6KA2, LONP1, KIF21A, PIP4K2C, KIF21B, EPHB2, EPHB1, DDX17, DYNC2H1, EPHA6, ENTPD2, DAPK2, MYO7B, DDX10, PRKCA, MYO7A, CSNK1E, RUNX3, RUNX2, UHMK1, RUNX1, LARS2, ADCY9, SUCLG2, PRKCQ, TARS2, ALPK2, EPHA1, TRIB2, EPHA3, LOC112449072, RTEL1, ABCB1, PIK3R4, TRANK1, LOC100296627, ABCB9, KALRN, PRKCZ, TTBK1, LOC104973089, LOC784305, PIP5K1B, DPH6, TRPM6, ZRAN…
GOTERM_MF_DIRECT	GO:0046872~metal ion binding	239	0.00010948	ZMYND8, XYLT1, ABAT, ANTXR2, ZFYVE28, RASSF5, DPF1, GNAT1, MMUT, BSN, TP63, TNS1, ADGB, ZNF18, MBNL1, MBNL2, ZNF283, THAP4, RUFY1, LOC509283, ADCY9, EWSR1, SUCLG2, PRKCQ, TP53, ZFPM1, RTEL1, TSHZ3, PDE1C, PDE1A, TSHZ2, PRDM15, PRDM12, OMA1, PRKCZ, ZNF26, CYB5R4, GRIN2A, ZNHIT1, ZNF827, ADAMTS17, HIVEP3, HMGCLL1, LHPP, BARD1, BCL11B, BCL11A, PDE2A, MICAL3, GRIN2B, MLLT10, NPLOC4, DZIP3, TP73, RNF2…
GOTERM_CC_DIRECT	GO:0005654~nucleoplasm	204	0.000287674	MAPKBP1, PWWP2B, ZMYND8, NOC2L, DCAF6, TIAL1, RPS6KA2, PIP4K2C, EPHB2, ANKS1A, SOX6, ZNF169, TP63, ANKS1B, PKNOX2, MBNL1, EPHA6, ACOT7, MBNL2, MRTFA, RUNX1, NISCH, EWSR1, EPHA3, CERKL, URI1, TSHZ3, SHMT1, ZBTB1, PRDM12, TTBK1, DEDD2, EPB41L5, TNRC18, RAB11FIP3, ZRANB3, PHC2, BCL11A, MICAL3, NFATC2, PBX1, MLLT10, ZZZ3, TASOR2, SPDYA, RNPS1, INTS6, PCSK2, FEN1, KDM8, EFCAB6, SIPA1L3, VSIG10L, ING4,…
GOTERM_MF_DIRECT	GO:0005509~calcium ion binding	126	5.36511e-12	DGKG, CLSTN2, DGKB, RASEF, CIB2, PKD2L1, PKD2L2, CELSR1, LOXL2, RPH3A, RAB44, CDH4, CAPNS1, CDH1, HMCN2, CHP1, HMCN1, ENPP3, CALN1, UNC13C, LOC100299045, ACTN4, MYL4, SELENON, STIM1, ASTN2, PADI1, S100A7, CACNA1B, PCDH15, FBLN1, CABP1, CACNA1E, FBLN2, LOC101909551, FBLN5, SPTA1, CRACR2A, RHOT2, TPO, SCUBE1, CDH22, CDH23, OTOF, LOC615258, RAB11FIP3, RAB11FIP4, SYT3, MCC, SYT7, SYT6, LOC112446756, …
GOTERM_MF_DIRECT	GO:0042802~identical protein binding	110	0.000182956	RB1, RASEF, PKD2L1, ABAT, MSI2, ACCS, CDH1, TRIM29, KIF5B, DPYSL3, LUC7L, MMUT, PIP4K2C, EPHB2, TP63, DAPK2, DYRK1A, FRS3, TRAIP, NISCH, DCTD, SLC9A3, MAF, DAAM1, EWSR1, RHCG, MAD1L1, KHDRBS3, SDC4, MGST2, FBLN1, SCUBE1, PACSIN2, DRD2, PHC2, TGFB3, GLUD1, EHD2, RALYL, TG, BCL6, TRPV6, TMEM115, TMCC3, AMOTL1, RYR2, B4GALT1, YWHAB, APIP, PTPRM, TNFAIP3, VSIR, PTPRG, M1AP, GRM5, PSTPIP1, ME1, KIF1A,…
GOTERM_CC_DIRECT	GO:0005794~Golgi apparatus	97	0.000782466	GALNT11, GALNT14, GALNT13, UBXN2B, GALNT18, FAIM2, PRDM2, MANEA, ZDHHC3, HS6ST3, DACH1, CDH1, FAM174B, NDST4, LARGE1, CDK5RAP2, PSKH1, PDGFRB, SLC30A7, GARIN5A, ST6GAL2, TANGO2, DAPK2, METTL3, MTUS1, TSC2, ACSL3, SLC9A8, OBSL1, RAB5C, CABP1, PKMYT1, PLD1, DYM, PDE2A, TDRD3, GNPTG, ARHGAP32, DLG1, STK24, BCL6, TMEM115, GNAQ, GALNTL6, RAB5A, ATR, B4GALT2, CNTNAP2, HIP1, B4GALT1, ARF2, SIPA1L3, GGTA…
GOTERM_CC_DIRECT	GO:0005783~endoplasmic reticulum	95	0.00230605	LOC100336900, PHTF2, UBXN2B, CCDC47, GIMAP1, GIMAP2, LOC512867, PKD2L1, FAIM2, GIMAP5, ARHGAP5, LCLAT1, PHTF1, ZDHHC3, LOXL2, UFL1, HHAT, SCP2, CREB3L2, CHP1, PIEZO1, PIP4K2C, EPHB1, TP63, TMEM8B, LOC508916, WLS, SLC36A1, PTGIS, KSR1, TMC8, ATP11A, ACSL3, P3H3, TRAPPC6A, STIM1, NPC1, PACS2, KCNQ1, PXDN, KCNMA1, LOC617224, ACSBG1, FAM20A, ITGA5, TP53, SLC27A5, PRKN, VAC14, CDNF, SEZ6, MGST2, MTMR9…
GOTERM_BP_DIRECT	GO:0006468~protein phosphorylation	86	1.49643e-09	GSK3A, TRIO, ULK4, BUB1B, RPS6KA2, SPEG, EPHB2, EPHB1, STK32B, PRKG1, STK32C, PSKH1, MAP4K1, PDGFRB, EPHA6, KSR1, STRADB, DAPK2, IRAK3, PRKCA, TEX14, KSR2, TGFBR2, GAK, OBSCN, PDIK1L, PEAK1, ALPK2, ROR2, GAS6, EPHA1, TRIB2, CILK1, EPHA3, CAMK2B, BRSK1, PXK, SRC, PIK3R4, ACVR1B, STK4, PKMYT1, KALRN, PRKCZ, ABR, MAPK8, STK33, PAK1, WNT11, GRK5, ERBB4, IRAK2, GRK4, PTK2B, RIPK1, CSK, PAK2, TRPM6, MA…
GOTERM_BP_DIRECT	GO:0016310~phosphorylation	77	1.38853e-05	DYRK4, GSK3A, TRIO, ADK, PIK3C2G, PIK3C2B, RPS6KA2, TLK1, TK2, PLXNC1, PIP4K2C, EPHB2, IKBKE, PRKG1, PSKH1, JAK1, MAP4K1, PDGFRB, ITPK1, IRAK3, PRKCA, CSNK1E, TGFBR2, GAK, LATS1, PKM, PIK3CA, ITPKA, PRKCQ, ALPK2, IPPK, BRSK1, CERKL, SRC, ROCK2, NTM, PIK3R4, STK4, KALRN, PRKCZ, MAPK8, STK33, PAK1, GRK5, ERBB4, IRAK2, GRK4, PACSIN2, PLXNA2, PLXNA1, RIPK1, CSK, PIP5K1B, IP6K1, PAK2, MARK2, PLXNA4, S…
GOTERM_MF_DIRECT	GO:0016887~ATP hydrolysis activity	72	1.12593e-06	EIF4A1, ATP8A2, MCM9, ATP2A3, ATP2A2, CHD3, CHTF18, ABCA12, ABCC12, LOC100337390, KIF19, KIF5B, RUVBL1, LONP1, KIF13B, LOC104969875, KIF21A, KIF21B, GET3, DYNC2H1, RFC4, ABCC6, DDX54, NAV1, NAV2, ATP11A, KIF22, CHD1L, ATAD3A, RAD51B, LOC509283, DDX19A, NAV3, MSH2, ABCG1, LOC522174, IQCA1, LOC112449072, RTEL1, ABCB1, LOC101906567, DNAH8, DNAH5, DNAH6, LOC100296627, ATP10B, ABCB9, SPATA5, HSP90B1, …
GOTERM_BP_DIRECT	GO:0007165~signal transduction	71	0.00793232	GABRB1, RTKN, TENM3, TENM4, YWHAB, LOC100336941, PTPRM, SLA, ARHGAP39, FNBP1L, ARHGAP5, ARHGAP44, CCND3, LMBR1, RASSF4, RASSF5, TAGAP, PDE4B, TOM1, CCN4, PDE4A, YWHAG, PDE4D, MAGI3, MAGI2, ARAP2, ANK2, RHOF, CSNK1E, VRK3, GABRG3, ANK1, TRAIP, DUSP22, PDE5A, PPP1R12B, GAS6, PLPPR1, PDE1C, CHRNA4, PDE1A, NRXN2, TTBK1, ARHGAP21, RHOT2, FAM83F, WNT11, GLRA3, SCUBE1, GRK5, SH3BP1, GRK4, RIPK1, PCNT, S…
GOTERM_BP_DIRECT	GO:0055085~transmembrane transport	68	1.76181e-07	SLC44A5, SLC35F1, SLC4A2, ABCA12, ABCC12, LOC100337390, SLC22A18, LOC514257, FLVCR2, LOC104969875, LOC104968422, SLC22A10, SLC22A11, SLC16A5, SLC30A7, SLC2A13, ABCC6, KCNAB1, SLC22A23, LOC617141, KCNQ1, LOC618873, KCNMA1, SLCO2A1, KCNQ2, KCNQ3, LOC132345597, ABCG1, HCN4, OCA2, LOC522174, LOC112449072, ABCB1, LOC101906567, LOC100337457, CATSPER4, SLC43A3, CLCNKA, LOC100296627, ABCB9, SLC5A10, LOC5…
GOTERM_CC_DIRECT	GO:0048471~perinuclear region of cytoplasm	65	0.000170711	YWHAB, RASEF, PTPRM, BUB1B, ECE1, CDH1, ANXA6, PDE4B, PDE4A, CALN1, CDK5RAP2, UNC45A, PDE4D, TSC2, PRKCA, ACTN4, ACSL3, NPC1, PIK3CA, DAAM1, BANK1, ADGRB1, RAPGEF2, PKP4, OBSL1, PLEC, HCN4, PRKN, CERKL, DNMT1, SRC, SEZ6, PSEN2, MTMR9, CABP1, TTBK1, HSP90B1, CTIF, STK33, CYB5R4, DNAJB6, HSF1, PTK2B, EIF4E, HMGCLL1, CHGA, NHERF1, GALNT2, BDNF, SEC16A, MX1, PDE2A, LAPTM5, SYNJ2, SYNJ2BP, SEPTIN9, SL…
GOTERM_BP_DIRECT	GO:0035556~intracellular signal transduction	64	5.55656e-07	DGKG, DGKB, PRKAG2, PREX1, EDNRA, RPS6KA2, MCF2L, BLNK, TLK1, STK32B, STK32C, RGS7, JAK1, VAV3, RASA4B, DAPK2, IRAK3, PRKCA, DGKZ, VAV2, IMPACT, ADCY9, RASA3, NRG3, SPATA13, MAPKAPK2, ARHGEF3, ARHGEF4, PRKCQ, CILK1, BRSK1, SRC, SHC1, PSEN2, NOD1, STK4, ADCY8, PLD1, KALRN, PRKCZ, ADCY5, ABR, PAK1, RAB40C, IRAK2, INPP5D, ECT2, PAK2, MARK2, PAK5, MARK1, SRPK2, MTERF4, DCLK3, SNRK, DNMBP, TEC, CAMK4,…
GOTERM_MF_DIRECT	GO:0005525~GTP binding	64	0.000351573	LOC100336669, ARF2, GIMAP1, RASEF, GIMAP2, LOC512867, GIMAP4, GIMAP5, SEPTIN11, TUBA1D, RAB44, MTG1, ANXA6, ARL16, GNAT1, GUCY1A2, ARL15, TUBB, RHOF, DNM1, DNM2, LOC510382, DNM3, LOC783920, SUCLG2, RAB7B, LOC783604, RAB7A, RABL6, RALA, RAB5C, LOC100125415, LOC507055, LOC510988, RHOBTB2, GNA14, RHOT2, CRACR2A, ARL13B, RAB40C, LOC112445995, GNA12, MFN1, GBP4, EEFSEC, LOC132342100, RNGTT, SEPTIN1, L…
GOTERM_CC_DIRECT	GO:0030424~axon	61	3.43442e-12	NRP1, NRP2, GSK3A, KCNC1, KCNC2, KCNC3, KCNC4, ACTB, SEPTIN11, ROBO1, GRM3, PCLO, SCN11A, PALM, NPTN, KIF13B, HMCN2, KIF1A, DIP2B, HMCN1, BSN, EPHB2, NEO1, EPHB1, KCNH1, KIRREL3, DSCAM, MME, DYRK1A, UHMK1, SCN10A, PALLD, SCN8A, DSCAML1, PLEC, HCN4, SEMA3A, ADCY8, ABR, INPP5F, CTNNA2, NCAM2, DRD2, NTRK1, NTNG2, CNTN5, CNTN6, BDNF, NTRK3, NMNAT2, SYT7, SLC8A3, NFASC, ADGRL1, CNTN4, MDGA1, RAB5A, SD…
GOTERM_CC_DIRECT	GO:0043005~neuron projection	61	5.05647e-10	PCSK2, GABRB1, TENM3, TENM4, FAM107A, PCSK5, PTPRF, ROBO1, RPH3A, GRM5, EPHB2, EPHB1, RGS7, PACRG, EPHA6, GABRG3, ANO2, DNM2, RGS9BP, KCNQ1, RAPGEF2, EPHA1, EPHA3, PRKN, CAMK2B, GPM6A, ADCYAP1R1, PLPPR1, CHRNA4, STAU2, NTM, CACNA1B, CACNA1A, RTN4, CACNA1H, CACNA1G, CACNA1I, GLRA3, RELN, MAP2, SV2A, GNA12, KCNN1, SLC17A6, OPCML, RIC3, BCL11B, NEGR1, CADM1, SEPTIN3, BAIAP2, SYNJ2BP, GRIN1, DLG1, CP…
GOTERM_CC_DIRECT	GO:0005856~cytoskeleton	59	1.06253e-05	FHOD3, DYRK4, ARHGAP39, FNBP1L, ACTB, TRIM9, LASP1, MAEA, LOC784488, CHP1, TNS1, JAK1, MYO7B, DYRK1A, FRMD4A, RHOF, MYO7A, EML6, IFT43, EVC, CDC42EP4, ITPKA, PKP4, EVL, FAM161B, TLN2, UTRN, TLN1, TRIB2, PLEC, ROCK2, USH1C, DNAJC24, CABP1, RHOBTB2, ADD2, ARHGAP21, EPB41L5, SNTG2, FGD5, INPP5D, PACSIN2, PTK2B, FARP2, NOS3, CDC42BPG, RDX, MICAL3, BAIAP2, PTPN13, PTPN14, PTK2, FER, KIF26B, SPIRE1, TA…
GOTERM_MF_DIRECT	GO:0019901~protein kinase binding	57	3.86277e-06	NRP1, PRKAG2, FOXM1, AP2A2, ACTB, SPRED3, SPRED2, CCND3, SUFU, KIF13B, GNAT1, CDK5RAP2, PDGFRB, IRAK3, RHOF, ACSL3, SRCIN1, DNM1, NISCH, LATS1, CCNE1, TRAF3, CRY2, DOK7, PPP1R12B, ARHGEF7, EPHA1, MAPRE2, MYH6, MYH7, PRKN, HDAC4, BRSK1, PTN, FOXO3, RHOBTB2, ADD2, FAM83G, FAM83F, MAP2, PAK2, TRAP1, SLC12A4, LOC616948, SMAD3, RCC2, NEK6, LRBA, NBEAL1, NBEAL2, LOC784637, IBTK, APC, TNIP2, SPDYA, CSPG…
GOTERM_CC_DIRECT	GO:0045202~synapse	55	5.02436e-05	GABRB1, FAM107A, ACTB, GLS, HAPLN2, RPH3A, PHACTR1, KIF1A, SLC12A7, DSCAM, MME, SLC6A11, MYRIP, MYO7A, GABRG3, DNM1, DNM2, DNM3, TIAM2, CACNB2, SLC9A5, KCNQ3, EXOC4, RAPGEF2, ROR2, ITGA5, UTRN, DSCAML1, CAMK2B, CHRNA4, STXBP4, LRP8, CACNA1G, HRH1, GLRA3, PTPRZ1, RIC3, SLC12A4, PTPRN2, SLC12A5, CADM1, CNTN6, SLC4A10, STAC3, SYT7, GRIN1, SDK1, CPEB1, DNMBP, SLC6A9, GNAQ, ADGRL1, CNTN4, CNIH3, SDK2
GOTERM_MF_DIRECT	GO:0005096~GTPase activator activity	55	6.82212e-10	USP6NL, NRP1, DOCK3, ARHGAP8, ARHGAP39, ARHGEF10L, ARHGAP5, SIPA1L3, ARHGAP44, PREX1, SYNGAP1, TAGAP, EVI5L, TBC1D22A, RGS7, RASA4B, ARAP2, TSC2, GAPVD1, TBC1D1, RALGAPB, RASA3, TBC1D5, ADGRB3, RAPGEF2, DOCK2, PLCB1, ASAP3, ASAP1, ASAP2, RASAL2, IQGAP2, LOC112449111, RAP1GAP, ARHGAP21, ABR, WNT11, SH3BP1, SRGAP2, ECT2, EVI5, RAP1GAP2, RANBP3, GRTP1, TBCD, DAB2IP, ARHGAP29, STXBP5L, SGSM1, ARHGAP3…
GOTERM_CC_DIRECT	GO:0098978~glutamatergic synapse	54	4.15865e-10	NRP1, NRP2, PTPRS, HIP1, DGKB, GRIK3, ARHGAP39, GRIK2, GRM1, GRM3, PPP3CA, PPP3CB, PCLO, SYNGAP1, PSD2, ERC2, BSN, EPHB2, EPHB1, DLGAP2, DLGAP4, GRID2, GRID1, SRCIN1, ANO2, GRIP2, DNM1, PLCB4, SHANK1, CTBP2, SEMA3A, LOC132343404, NRXN2, ASAP1, ADCY8, CPLX2, RTN4, ERBB4, PACSIN2, PTK2B, LRRC4C, DRD2, DISC1, PAK2, EIF4E, CACNG4, EGLN1, NTNG2, SEMA4B, PTPRD, DLG1, APBA1, HCN1, ADGRL3
GOTERM_MF_DIRECT	GO:0004674~protein serine/threonine kinase activity	54	9.50525e-05	DYRK4, GSK3A, TRIO, TLK1, STK32B, IKBKE, STK32C, PSKH1, DAPK2, DYRK1A, IRAK3, PRKCA, CSNK1E, KSR2, VRK3, UHMK1, GAK, LATS1, PIK3CA, PDIK1L, PRKCQ, ALPK2, CILK1, BRSK1, ROCK2, PIK3R4, STK4, PKMYT1, KALRN, PRKCZ, TTBK1, ABR, STK33, PAK1, GRK5, PAK2, TRPM6, MARK2, PAK5, MAP2K5, MARK1, SRPK2, PLK4, NEK8, CDC42BPG, NEK6, MTERF4, CDK11B, SBK3, SNRK, SBK1, STK24, CDK10, ATR
GOTERM_BP_DIRECT	GO:0098609~cell-cell adhesion	47	1.13844e-11	IGSF5, ITGB5, COL13A1, ITGB4, SHC1, LRP5, CELSR1, LRRC1, ROBO1, ARVCF, CDH23, ITGAV, CTNNA3, CTNNA2, NEO1, KIRREL3, KIRREL1, CNTN5, NEGR1, DCC, CNTN6, NTRK3, LOC132342108, SYNJ2BP, VMP1, LOC539323, DLG1, NFASC, P2RX5, DLG2, EMCN, DLG4, ITGA10, LOC616254, RAPGEF1, MYH9, FAT2, FAT3, PKP4, ITGA5, CNTN4, TLN2, FAT4, IGSF9B, TLN1, LOC132342121, ITGA9
GOTERM_CC_DIRECT	GO:0016324~apical plasma membrane	47	0.000182115	CNTFR, SLC24A4, STXBP3, PSEN2, SLC2A1, LRP4, SLC4A2, SLC5A10, ADCY8, SLC6A20, SLC2A5, PLD1, SLC7A1, LRP8, LOC107131287, SI, ENPP3, PROM1, TRPM6, SLC22A11, NHERF2, MGAM, NHERF1, SLC2A13, ITPK1, RDX, SLC4A10, GP2, MYO7A, PARD3B, SLC9A2, SLC9A3, ANO1, SLC6A6, DLG1, LOC516421, KIAA1614, SLCO3A1, KCNQ1, KCNMA1, CDHR2, RAPGEF2, SLC26A7, SLC29A4, RHCG, SLC28A1, RAPGEF6
GOTERM_MF_DIRECT	GO:0005085~guanyl-nucleotide exchange factor activity	47	3.53704e-06	DENND1B, ODAD3, DOCK3, TRIO, DOCK9, ARHGEF28, DOCK8, RASGRF1, ARHGEF10L, KNDC1, DENND3, KALRN, ABR, AKAP13, PREX1, FGD5, PSD2, RASGEF1C, MCF2L, PSD3, PLCE1, EPS8L3, ARHGEF40, ECT2, MCF2L2, FARP2, VAV3, ARHGEF10, EIF2B3, IQSEC1, DENND4A, ARHGEF16, GAPVD1, VAV2, TIAM2, DNMBP, OBSCN, EEF1D, SPATA13, RAPGEF1, ARHGEF3, RAPGEF2, ARHGEF4, RGL3, DOCK2, ARHGEF7, RAPGEF6
GOTERM_MF_DIRECT	GO:0051015~actin filament binding	46	3.85148e-06	FHOD3, SPTBN4, SPTBN5, HIP1, LAMC3, AVIL, IQGAP2, PPP1R9A, ADD2, CNN2, SPTA1, PSTPIP1, LASP1, ABLIM2, CAPZB, CLMN, MYO18B, NRAP, ANXA6, MYO18A, XIRP2, CTNNA3, CTNNA2, FLNC, SPTBN1, PKNOX2, ACTR3, SVIL, MYO7B, HIP1R, DSTN, ACTN4, MYO7A, CORO2B, FMNL2, CAPZA1, MYO5B, MYH9, TLN2, TLN1, MYO1F, MYH6, GRID2IP, PLEC, MYH7, GAS7
GOTERM_CC_DIRECT	GO:0030425~dendrite	41	0.000347507	HCN4, URI1, CACNA1B, CACNA1C, ADCY8, PPP1R9A, GRM1, STRN4, TRIM9, HRH1, PSD2, INPP5F, DNER, PALM, DIP2B, DRD2, BSN, EPHB2, EPHB1, MARK2, KCNH1, MARK1, EPHA6, DSCAM, MME, BDNF, KCNB2, MAGI2, KLHL1, SLC4A10, DYRK1A, NR1D1, PLCB4, ADGRB1, EPHA1, CNIH3, RAB5A, EPHA3, HCN2, HCN1, PLEC
GOTERM_BP_DIRECT	GO:0007411~axon guidance	40	2.09211e-08	SEMA5A, NRP1, SEMA5B, NRP2, TRIO, LAMA2, LAMC3, LRTM2, KALRN, ROBO1, GLI2, CDH4, RELN, KIF5B, NPTN, SLIT1, SLIT3, APBB2, HMCN1, EPHB2, EPHB1, NEO1, EPHA6, DSCAM, CNTN5, DCC, CNTN6, LAMB2, SEMA4B, LAMB1, UNC5D, NFASC, PALLD, CNTN4, EPHA1, DSCAML1, SDK2, EPHA3, MATN2, MEGF9
GOTERM_BP_DIRECT	GO:0007155~cell adhesion	40	0.00241954	MEGF10, LAMA2, SRC, NTM, LAMA4, NRXN1, COL12A1, STAB2, LOC100847151, PCDH15, LOC508441, THBS2, FBLN5, HAPLN2, RELN, LOC100300478, CCN4, IGFBP7, NCAM2, PCDH1, TINAG, TMEM8B, OPCML, FARP2, ADAM32, LOC132342108, PRKCA, PARD3B, ADAM2, FER, ASTL, COL5A1, FES, LOC616254, PXDN, SSPO, TGFBI, FOLR1, LOC132342121, JCAD
GOTERM_CC_DIRECT	GO:0045211~postsynaptic membrane	40	1.64353e-09	NRP1, NRP2, GABRB1, KCNC1, CLSTN2, KCNC2, CHRNA4, GRIK5, KCNC3, KCNC4, GRIK3, GRIK4, GRIK1, FAIM2, GRIK2, LRRC1, GRM3, RPH3A, GRIN2A, GLRA3, DRD2, SRGAP2, EPHB2, GPR158, GRIA4, GRID2, KCND2, KCND3, GRID1, SHISA9, GRIN2B, GABRG3, DNM2, SLC6A6, KCNMA1, UTRN, SHANK2, HCN1, KCTD16, SHANK1
GOTERM_CC_DIRECT	GO:0005925~focal adhesion	39	1.15896e-07	NRP1, FOCAD, RALA, ITGB5, ITGB4, SRC, SHC1, AVIL, ASAP3, ACTB, DCAF6, CNN2, EPB41L5, PAK1, LASP1, FLRT1, ANXA6, PTK2B, XIRP2, ITGAV, PGM5, TNS1, RDX, SRP68, PARVB, CORO2B, PTK2, SLC9A5, PALLD, PEAK1, FES, DLC1, ADGRB1, MYH9, ITGA5, TLN2, TLN1, MAPRE2, PLEC
GOTERM_BP_DIRECT	GO:0007156~homophilic cell adhesion via plasma membrane adhesion molecules	38	3.38915e-09	PTPRT, CLSTN2, PCDH15, PTPRM, CELSR1, ROBO1, IGSF21, CDH4, CDH1, CDH22, CDH23, NPTN, HMCN2, HMCN1, PCDH1, KIRREL3, DSCAM, CADM1, CNTN6, CADM2, IGSF11, LOC539323, SDK1, PALLD, CDHR2, CDH12, FAT2, CDH13, FAT3, CNTN4, FAT4, MDGA2, CDH16, NECTIN3, MDGA1, DSCAML1, SDK2, CDH18
GOTERM_CC_DIRECT	GO:0043025~neuronal cell body	37	1.74296e-07	GPM6A, PDE1C, STAU2, PDE1A, SEZ6, PSEN2, CACNA1B, CACNA1A, GRIK2, CACNA1E, TTBK1, PTPRF, ROBO1, PSD2, INPP5F, SCN11A, KIF5B, GNA12, DNER, HMCN2, KCNN1, KCNN2, HMCN1, ASIC2, EPHB2, SNCA, RIC3, DSCAM, KCND2, MME, KCND3, KCNB2, KLHL1, SLC4A10, KCNQ1, RAPGEF2, MDGA1
GOTERM_CC_DIRECT	GO:0005874~microtubule	37	0.00186993	STAU2, DNAH8, DNAH5, DNAH6, TUBA1D, KIF19, MAP2, KIF5B, RASSF5, KIF13B, KIF21A, KIF1A, KIF21B, DISC1, DNAI1, DYNC1I1, DYNC1H1, DNAH10, DNAH17, TUBB, MX1, HAUS3, KIF22, SEPTIN9, EML1, DNM1, DNM2, DNM3, DLG1, STIM1, KIFC1, INCENP, TUBGCP6, RADIL, KIFC3, CCDC66, TTLL9
GOTERM_MF_DIRECT	GO:0031267~small GTPase binding	36	0.00138439	USP6NL, DENND1B, DOCK3, RTKN, ROCK2, RAP1GAP, RPH3A, AKAP13, RIMS4, PAK1, GGA3, PLCE1, EVI5L, SRGAP2, ECT2, PAK2, RAB11FIP3, RAB11FIP4, RAB11FIP5, RCC2, ARHGEF16, TSC2, ANK2, MYRIP, GAPVD1, SGSM1, LOC784637, DIAPH1, FMNL2, INF2, DAAM1, RILPL2, MYO5B, CDC42EP4, DOCK2, RAPGEF6
GOTERM_BP_DIRECT	GO:0030036~actin cytoskeleton organization	35	6.49788e-07	SPTBN4, SPTBN5, SHC1, ROCK2, ARHGEF10L, SPTA1, PAK1, CAPZB, PACSIN2, XIRP2, FLNC, HMCN1, PDLIM5, SPTBN1, FARP2, ARHGEF10, NHERF1, IQSEC1, ACTN4, PARVB, NISCH, DIAPH1, SFRP1, FER, INF2, BCL6, PIK3CA, DAAM1, PALLD, CAPZA1, DLC1, AMOTL1, NF2, DOCK2, ASB2
GOTERM_CC_DIRECT	GO:0005912~adherens junction	35	7.84153e-07	PCDH15, PTPRM, LRRC1, IGSF21, EPB41L5, CDH4, ARVCF, CCDC85C, SH3BP1, CDH1, CDH22, CDH23, KIF13B, PGM5, CTNNA3, CTNNA2, PDLIM5, RDX, TBCD, FRMD4A, AJAP1, PARD3B, APC, CDC42EP4, CDHR2, CDH12, MYH9, FAT2, CDH13, PKP4, NF2, CDH16, NECTIN3, CDH18, JCAD
GOTERM_CC_DIRECT	GO:0016323~basolateral plasma membrane	33	0.000863621	B4GALT1, LRP1, SLC43A3, SLC2A1, NOD1, SLC4A2, ADCY8, SLC7A1, LRRC1, ERBB4, PALM, CNNM2, RHBG, CNNM4, SLC16A5, TRPC4, ABCC6, SLC4A10, SYNJ2BP, AJAP1, SLC6A6, DLG1, SLC4A9, DLG2, SLCO3A1, DLG4, KCNQ1, SLCO2A1, SLC26A7, SLC29A4, ALPK2, CDH16, RHCG
GOTERM_MF_DIRECT	GO:0005516~calmodulin binding	33	3.08721e-05	CAMK2B, RYR1, RYR2, SLC24A4, PDE1A, CACNA1C, IQGAP2, CAMSAP1, STRN4, CNN2, PPP3CA, PPP3CB, STK33, KCNN1, CAMTA1, KCNN2, CDK5RAP2, KCNH1, UNC13C, NOS3, DAPK2, MYO7A, SLC8A3, SPATA17, TRPV6, CAMK4, KCNQ1, KCNQ2, MAPKAPK2, KCNQ3, FBXL2, PLCB1, MYH7
GOTERM_MF_DIRECT	GO:0004672~protein kinase activity	33	0.000174096	PXK, TRIO, ROCK2, ULK4, BUB1B, PKMYT1, KALRN, GRK5, IRAK2, GRK4, SPEG, RIPK1, MAP2K5, PSKH1, SRPK2, PLK4, NEK8, KSR1, STRADB, EIF2AK1, NEK6, DCLK3, IRAK3, TEX14, KSR2, OBSCN, STK24, PALLD, PEAK1, PDIK1L, ADCK1, EPHA1, TRIB2
GOTERM_BP_DIRECT	GO:0007399~nervous system development	32	1.11142e-05	CAMK2B, PCSK2, NUMBL, SMARCB1, ZMYND8, C1H3ORF70, ACVR1B, LOC101909082, DPF1, SRGAP2, ECT2, NTRK1, RBFOX1, RBFOX2, PHF10, RBFOX3, NTRK3, VPS13A, CABLES1, NAV1, NAV2, GFRA2, SMARCA4, IMPACT, NRG3, NAV3, APC, NEURL1, RAPGEF2, WDPCP, RAPGEF6, MDGA1
GOTERM_CC_DIRECT	GO:0014069~postsynaptic density	32	3.78192e-07	CABP1, ADCY8, PPP1R9A, KALRN, RTN4, LRRC1, ADD2, GRM3, ARHGAP44, PCLO, SYNGAP1, CAPZB, PALM, SYNDIG1, PDE4B, BSN, SRGAP2, DISC1, PAK2, SPTBN1, EGLN1, TSC2, SHISA9, SRCIN1, SORCS2, DNM2, PLCB4, ADGRB1, NEURL1, ADGRL1, SHANK2, SHANK1
GOTERM_CC_DIRECT	GO:0015629~actin cytoskeleton	32	0.000195981	AVIL, PKD2L1, PPP1R9A, ACTB, CNN2, ARHGAP21, AKAP13, ABLIM2, CTNNA2, SYNPO, CORIN, PKNOX2, SVIL, MYO7B, DSTN, KLHL2, PARVB, MYO7A, BAIAP2, SRCIN1, ARHGAP32, FER, PEAK1, MYO5B, CROCC, CDC42EP4, TAF5, INTS6, RAB5A, EPHA3, MYO1F, GRID2IP
GOTERM_MF_DIRECT	GO:0003779~actin binding	32	0.00414092	PRKN, PXK, NCALD, CNN2, MAEA, CAPZB, PHACTR1, EPS8L3, PDLIM5, SYNPO, GC, TNS1, PACRG, RDX, MICAL3, KLHL2, MYRIP, PARVB, MYO7A, DIAPH1, IMPACT, INF2, DAAM1, CROCC, TNNT2, KCNMA1, SPIRE1, EVL, NF2, UTRN, PLEC, RAI14
GOTERM_BP_DIRECT	GO:0007420~brain development	31	0.000119406	STXBP3, ECE2, SPATA5, RTN4, RELN, SIX3, MACROD2, SOX6, NEO1, GPR158, CDK5RAP2, BPTF, KDM4B, CNTN5, CNTN6, SETD1A, CTNS, SYNJ2, EML1, MEIS2, PBX1, TGFBR2, NFASC, B3GNT5, NDUFS4, CNTN4, ZNF335, DSCAML1, SDK2, ADGRL2, ADGRL3
GOTERM_BP_DIRECT	GO:0016477~cell migration	30	0.00606422	GSK3A, ITGB5, SDC4, ITGB4, SRC, SDC2, WWC2, ASAP3, TNFAIP3, PIK3C2G, PTPRF, PIK3C2B, PAK1, SH3BP1, GPC5, CTNNA3, CTNNA2, VAV3, LAMB2, NFATC2, LAMB1, RHOF, VAV2, FMNL2, PIK3CA, APC, PEAK1, ABI3, DOCK2, ENG
GOTERM_CC_DIRECT	GO:0042734~presynaptic membrane	30	1.94499e-10	PTPRS, KCNC1, KCNC2, NRXN1, GRIK5, KCNC3, KCNC4, GRIK3, GRIK4, GRIK1, GRIK2, ADCY8, GRM3, IGSF21, RIMS4, ERBB4, DRD2, EPHB2, GPR158, KCNJ3, KCNH1, UNC13C, CNTN5, CNTN6, PDE2A, ANO2, PTPRD, EHD4, ADGRL1, KCTD16
GOTERM_CC_DIRECT	GO:0043235~receptor complex	30	0.00130275	ADCYAP1R1, PTPRS, LRP1, LRP5, LRP4, PKD2L1, PTPRJ, LRP8, PTPRF, ERBB4, RIPK1, NTRK1, PDGFRB, PTPRN2, SMAD3, IL11RA, NTRK3, TNK1, GFRA2, TGFBR2, TNFRSF1A, PTPRD, GPR160, LOC100336476, ROR2, LOC132342083, EPHA1, KCTD16, FGFR1, ENG
GOTERM_MF_DIRECT	GO:0045296~cadherin binding	29	8.78968e-09	PTPRT, PCDH15, PTPRM, PTPRJ, CDH4, ARVCF, CDH1, CDH22, CDH23, CTNNA3, CTNNA2, PROM1, NEO1, EPS15, TRPC4, LOC539323, EHD2, EHD4, ABI1, CDHR2, CDH12, FAT2, CDH13, FAT3, PKP4, FAT4, CDH16, CDH18, PLEC
GOTERM_BP_DIRECT	GO:0071805~potassium ion transmembrane transport	28	1.02378e-07	HCN4, KCNK5, KCNG1, KCNK9, KCNC1, KCNC2, KCNC3, KCNC4, PKD2L1, KCNT1, KCNT2, KCNN1, KCNN2, KCNH1, KCNH2, KCND2, KCNK10, KCNK12, KCNH8, KCNB2, SLC9A2, SLC9A3, SLC9A5, SLC9A8, KCNMA1, KCNQ2, KCNQ3, HCN1
GOTERM_BP_DIRECT	GO:0007275~multicellular organism development	28	0.00155711	WNT2B, FSTL4, SPRED3, FSTL5, SPRED2, CDH4, WNT11, CDH1, ERBB4, CDH22, CDH23, NTRK1, PDGFRB, EYA2, WNT7B, NTRK3, TNK1, GREB1, SIAH1, KREMEN1, WNT7A, WNT9A, CDH12, CDH13, ROR2, CDH16, CDH18, FGFR1
GOTERM_CC_DIRECT	GO:0098839~postsynaptic density membrane	28	1.8701e-11	GRIK5, GRIK3, GRIK4, GRIK1, CACNA1C, GRIK2, GRM1, GRM5, GRIN2A, ERBB4, SYNDIG1, LRRC4C, CACNG4, KCNH1, GRIA4, GRID2, DCC, GRID1, SEMA4B, ATP2B2, SORCS3, SYNJ2BP, GRIN2B, LRFN2, DLG1, DLG2, DLG4, ADGRB3
GOTERM_BP_DIRECT	GO:0072659~protein localization to plasma membrane	27	0.000100596	SPTBN4, C2CD5, ROCK2, ABCA12, DPP6, RAB40C, CDH1, PALM, GPR158, SPTBN1, NHERF2, NHERF1, PPIL2, SEC16A, KCNIP3, KCNB2, RDX, TTC7B, TNFRSF1A, GAK, TSPAN15, EHD2, DLG1, EHD4, PACS2, GAS6, RAPGEF6
GOTERM_BP_DIRECT	GO:0001525~angiogenesis	27	0.00115525	NRP1, COL18A1, NRP2, SHC1, NRXN1, UBP1, PTPRJ, FGF1, ANPEP, PROK2, ITGAV, EPHB2, EPHB1, CCDC134, PDGFRB, COL27A1, COL22A1, C1GALT1, PRKCA, EMCN, PIK3CA, PXDN, MYH9, AMOTL1, ITGA5, EPHA1, FGFR1
GOTERM_BP_DIRECT	GO:0050804~modulation of chemical synaptic transmission	26	8.71931e-10	PTPRS, DGKB, GRIK5, GRIK3, CACNA1B, GRIK4, GRIK1, GRIK2, PPP1R9A, LRP8, RTN4, PPP3CA, PACSIN2, NPTN, LRRC4C, EPHB1, GRIA4, NTNG2, GRID2, GRID1, BDNF, DNM1, PTPRD, LRFN2, SLC6A6, PLCB4
GOTERM_BP_DIRECT	GO:0006897~endocytosis	26	0.000340573	DENND1B, HIP1, RAB5C, LRP5, LRP4, FNBP1L, LRP8, RHOBTB2, MRC2, EEA1, EPS15, MYO7B, HIP1R, CSNK1E, MYO7A, GAPVD1, SYNJ2BP, EPN2, EHD2, EHD4, NPC1, KCNQ3, ENTHD1, RAB17, RAB5A, MYO1F
GOTERM_CC_DIRECT	GO:0043197~dendritic spine	26	1.3777e-07	GPM6A, SEZ6, ASAP1, PPP1R9A, SEPTIN11, GRM3, ARHGAP44, RPH3A, PPP3CA, ABR, SYNDIG1, PDE4B, PTK2B, KCNN2, ASIC2, SRGAP2, GRIA4, GRID2, KCND2, KCND3, NR1D1, PTK2, APBA1, APBA3, SHANK2, SHANK1
GOTERM_CC_DIRECT	GO:0005911~cell-cell junction	26	0.00117927	COL13A1, PTPRJ, PAK1, CDH1, PACSIN2, PAK2, CD53, KIRREL3, ACTR3, KIRREL1, TRPC4, MAGI3, NTRK3, MAGI2, LOC100298937, LOC107131597, LOC508153, IGSF11, LOC539323, RAPGEF2, FAT3, PKP4, ITGA5, FAT4, PALS2, ADGRL3
GOTERM_BP_DIRECT	GO:0007268~chemical synaptic transmission	25	0.000492913	GABRB1, CHRNA4, CACNA1B, CACNA1A, LRP8, CACNA1E, GLS, CACNA1G, HRH1, GLRA3, SV2A, SLC12A7, SNCA, SLC12A4, SLC12A5, SYNJ2BP, GRIN1, CACNB2, DLG1, DLG2, DLG4, KCNMA1, EXOC4, APBA1, APBA3
GOTERM_BP_DIRECT	GO:0030335~positive regulation of cell migration	24	0.00779488	SEMA5A, SEMA5B, SEMA4B, RDX, PRKCA, LAMB1, ACTN4, FGF1, VSIR, PTK2, PPP3CA, FAM83G, FAM83F, PAK1, FER, APC, MGAT5, PDGFC, PTK2B, CTSH, ROR2, EPHB2, LGR6, EPHA1
GOTERM_MF_DIRECT	GO:0005178~integrin binding	24	0.000970399	ITGB5, LAMB2, ITGB4, SRC, LOC132342108, LAMB1, FBLN1, PTN, FGF1, FBLN5, NISCH, P2RX5, PTPRZ1, LOC616254, ITGA10, MYH9, CCN4, ITGAV, TLN2, ITGA5, NF2, TLN1, LOC132342121, ITGA9
GOTERM_CC_DIRECT	GO:0008076~voltage-gated potassium channel complex	23	6.04784e-08	KCNG1, CNTNAP2, KCNJ5, KCND2, KCNIP1, KCNC1, KCNC2, KCND3, KCNIP3, KCNC3, KCNB2, KCNC4, KCNIP4, KCNAB1, DPP6, KCNQ1, KCNMB2, CHAD, KCNMA1, KCNQ2, KCNQ3, KCNJ3, KCNH1
GOTERM_CC_DIRECT	GO:0030018~Z disc	23	8.47251e-05	RYR1, RYR2, C28H10ORF71, PSEN2, ACTN4, RYR3, PPP3CA, PPP3CB, DNAJB6, PALLD, NRAP, NOS1AP, MYO18B, PDE4B, XIRP2, PGM5, PDLIM5, ASB2, PPP1R12B, SYNPO, MYH6, PLEC, MYH7
GOTERM_CC_DIRECT	GO:0005604~basement membrane	21	2.71409e-05	COL18A1, NTNG2, COL27A1, LAMA2, LAMC3, ITGB4, LAMA4, LAMB1, FBLN1, LOXL2, SMOC2, DLG1, COL5A1, COL4A2, COL4A1, PXDN, HMCN2, HMCN1, TINAG, MATN2, MEGF9
GOTERM_CC_DIRECT	GO:0015630~microtubule cytoskeleton	20	0.00112851	SEPTIN1, PIK3R4, NAV1, SEPTIN3, SEPTIN9, GABRG3, SEPTIN11, NISCH, EHD2, FER, FES, CDC42EP4, VPS41, MFN1, CHP1, BMERB1, RELL1, KIFC3, PKNOX2, TTLL8
GOTERM_BP_DIRECT	GO:0070588~calcium ion transmembrane transport	19	1.22926e-05	RYR1, RYR2, SLC24A4, SLC24A3, TRPC4, ATP2A3, ATP2A2, ATP2B2, CACNA1H, RYR3, CACNA1G, CACNA1I, CACNB2, P2RX5, SCN11A, ANXA6, GAS6, CACNG4, TRPM4
GOTERM_BP_DIRECT	GO:0000902~cell morphogenesis	19	0.00117086	ARHGEF28, STRADB, PCDH15, CDH4, RELN, CAPZB, NFIA, BCL6, CDH1, CDHR2, CDH22, CDH23, CDH12, CDH13, ECT2, CDH16, CDH18, SIDT2, PLEC
GOTERM_BP_DIRECT	GO:0001764~neuron migration	19	0.00180359	KIRREL3, GPM6A, DCC, NAV1, DAB1, RELN, ABI3, ABI1, RAPGEF2, APBB2, GAS6, ASTN2, DISC1, MDGA1, NEO1, PRKG1, MATN2, ADGRL3, SDCCAG8
GOTERM_MF_DIRECT	GO:0004725~protein tyrosine phosphatase activity	19	0.00256912	PTPRT, PTPRS, PTPRN2, EYA2, PTPN20, PTPRM, PTPRJ, PTPRK, PTPN13, PTPN14, PTPRF, PALD1, PTPRG, DUSP22, PTPRD, PTPRE, PTPRZ1, PTPN5, LOC132342076
GOTERM_MF_DIRECT	GO:0035091~phosphatidylinositol binding	19	0.00551791	PXK, SNX13, PIK3C2G, PLD1, SNX31, PARD3B, PIK3C2B, NISCH, SLC9A3, SNX29, GGA3, SH3PXD2A, FES, MCF2L, SH3PXD2B, PITPNM2, TOM1, HS1BP3, SNX6
GOTERM_BP_DIRECT	GO:0007018~microtubule-based movement	18	0.00640668	DYNC2H1, DYNC1H1, DNAH10, DNAH17, DNAH8, DNAH5, DNAH6, KIF22, KIF19, KIFC1, KIF5B, KIF26B, KIF13B, KIF21A, KIF1A, KIF21B, KIFC3, KIFAP3
GOTERM_BP_DIRECT	GO:0007169~cell surface receptor protein tyrosine kinase signaling pathway	18	0.00640668	NTRK1, PTPRT, EPHA6, BDNF, SRC, SHC1, NTRK3, TNK1, FRS3, ERBB4, DOK5, BLNK, CLNK, ROR2, EPHB2, EPHA1, EPHB1, EPHA3
GOTERM_CC_DIRECT	GO:0001725~stress fiber	18	0.000202319	FAM107A, ACTN4, SEPTIN9, SIPA1L3, SEPTIN11, DAAM1, PALLD, ANXA6, MYH9, XIRP2, EVL, PGM5, PDLIM5, ASB2, PPP1R12B, SYNPO, MYH6, MYH7
GOTERM_BP_DIRECT	GO:0043087~regulation of GTPase activity	17	4.2802e-07	VAV3, RASA4B, DAB2IP, RASAL2, IQGAP2, LOC112449111, GAPVD1, VAV2, TRAPPC6A, SYNGAP1, RASA3, BCL6, PLXNA2, PLXNA1, PLXNC1, PLXNA4, PRKG1
GOTERM_BP_DIRECT	GO:0035725~sodium ion transmembrane transport	17	0.00021809	HCN4, CACNA1B, CACNA1A, SLC6A11, SLC6A20, CACNA1H, CACNA1G, SLC8A3, CACNA1I, SLC6A6, SCN10A, ASIC5, SLC6A9, SCN11A, SCN8A, ASIC2, HCN1
GOTERM_BP_DIRECT	GO:0006811~monoatomic ion transport	17	0.000268259	GRID2, GABRB1, GRID1, GRIK5, GRIK3, GRIK4, GRIK1, GRIK2, GRIN2B, TPCN1, GRIN1, GRIN2A, LASP1, SLCO3A1, SLCO2A1, SFXN1, GRIA4
GOTERM_BP_DIRECT	GO:0031175~neuron projection development	17	0.00335934	RB1, GPM6A, NEGR1, CDNF, RASGRF1, PTPRM, LAMB1, PRDM12, PPP1R9A, CAMSAP1, UHMK1, HERC1, MAP2, CLMN, RAPGEF2, PHGDH, FGFR1
GOTERM_CC_DIRECT	GO:0005891~voltage-gated calcium channel complex	17	4.03106e-12	CACNA1B, CACNA2D3, STAC3, CACNA1A, CACNA2D2, CACNA1D, CACNA2D4, CACNA1C, CACNA1E, CACNA1H, CACNA1G, CACNA1I, CACNB2, PDE4B, CACHD1, CACNA1S, CACNG4
GOTERM_CC_DIRECT	GO:0098685~Schaffer collateral - CA1 synapse	17	2.28919e-05	NTNG2, PTPRS, HIP1, DCC, DGKB, PTN, ADCY8, BAIAP2, GRM1, PTPRD, PPP3CA, LRFN2, GRM5, CAPZB, APBA1, BSN, SHANK1
GOTERM_CC_DIRECT	GO:0032587~ruffle membrane	17	0.000444064	C2CD5, LAMC3, SRC, FAM107A, MTMR9, PTPRJ, EPB41L5, PAK1, PSD2, APC, DLC1, PSD3, PACSIN2, PLCG2, EPS8L3, ITGA5, JCAD
GOTERM_CC_DIRECT	GO:0042383~sarcolemma	17	0.00173594	RYR1, RYR2, MLIP, LAMA2, DYSF, STAC3, SLC2A5, RYR3, LOC107131287, SLC8A3, PPP3CA, CACNB2, SGCD, ANXA6, PGM5, FLNC, PLEC
GOTERM_MF_DIRECT	GO:0008013~beta-catenin binding	17	0.00068747	PRKN, PTPRT, NHERF2, NHERF1, TRPC4, TCF7, SETD1A, PTPRJ, FOXO3, MED12L, AJAP1, APC, CDH1, SUFU, CTNNA3, CTNNA2, BCL9L
GOTERM_BP_DIRECT	GO:0007229~integrin-mediated signaling pathway	16	0.00428587	VAV3, NRP1, ITGB5, ITGB4, SRC, RCC2, PTN, ITFG1, P2RX5, TEC, ITGA10, PTK2B, ITGAV, ITGA5, ITGB3BP, ITGA9
GOTERM_BP_DIRECT	GO:0046330~positive regulation of JNK cascade	16	0.00562752	MAPKBP1, UNC5CL, WNT7B, TNFRSF19, DAB2IP, WNT7A, NOD1, DUSP22, SH3RF3, EDAR, TRAF3, TRAF5, MAP3K10, PTK2B, RIPK1, PLCB1
GOTERM_CC_DIRECT	GO:0016342~catenin complex	16	1.81981e-05	PCDH15, LOC539323, CDH4, APC, CDH1, CDHR2, CDH22, CDH23, CDH12, FAT2, CDH13, FAT3, CTNNA2, FAT4, CDH16, CDH18
GOTERM_CC_DIRECT	GO:0031594~neuromuscular junction	16	0.000297241	HDAC4, UNC13C, LAMA2, LAMB2, LAMA4, PSEN2, SYNJ2BP, STXBP5L, DLG1, SYNGR1, DLG2, DLG4, ERBB4, MYH9, PDZRN3, DLGAP4
GOTERM_CC_DIRECT	GO:0030054~cell junction	16	0.0039918	SPTBN4, SPTBN5, ACTN4, MRPL46, DNM2, SPTA1, TSPAN15, FER, NFIA, CDH1, SCN8A, HMCN2, EPPK1, PTPN5, SPTBN1, CDK5RAP2
GOTERM_BP_DIRECT	GO:0006813~potassium ion transport	14	1.3096e-05	HCN4, KCNJ12, KCNB2, KCNAB1, KCNT1, KCNT2, KCNQ1, KCNMB2, KCNMA1, KCNQ2, CDK2, KCNQ3, HCN2, HCN1
GOTERM_BP_DIRECT	GO:0034446~substrate adhesion-dependent cell spreading	14	0.00159132	NTNG2, LAMA2, LAMB2, LAMC3, SRC, LAMB1, PARVB, SRCIN1, SFRP1, FER, PEAK1, RADIL, EPHA1, MEGF9
GOTERM_CC_DIRECT	GO:0030864~cortical actin cytoskeleton	14	0.000816114	SPTBN4, SPTBN5, SLC2A1, DSTN, MYRIP, ACTN4, PPP1R9A, SPTA1, AKAP13, CDH1, DLC1, LANCL2, NF2, SPTBN1
GOTERM_CC_DIRECT	GO:0009898~cytoplasmic side of plasma membrane	14	0.00757603	PRMT8, PTPN20, KCNAB1, AJAP1, PPP3CA, DLG1, FER, TRAF3, CDH1, FES, TRAF5, MYH9, PKP4, PGM5
GOTERM_MF_DIRECT	GO:0050839~cell adhesion molecule binding	14	0.000297974	KIRREL3, KIRREL1, TENM3, TENM4, NTRK3, RDX, NRXN2, PTPRF, PTPRD, KIF13B, ADGRL1, ADAM8, TGFBI, NF2
GOTERM_MF_DIRECT	GO:0017124~SH3 domain binding	14	0.00681232	KHDRBS2, KHDRBS3, DAB2IP, AFAP1, FMN1, SYNJ2, DNM2, SH3BP1, ABI3, DPYSL3, ABI1, SIRPA, SH3BGRL2, EVL
GOTERM_BP_DIRECT	GO:0019228~neuronal action potential	13	7.0094e-06	CACNA1B, CACNA1A, GRIK2, CACNA1H, CACNA1G, CACNA1I, SCN10A, SCN11A, SCN8A, KCNMB2, KCNMA1, KCNQ3, HCN1
GOTERM_BP_DIRECT	GO:0035249~synaptic transmission, glutamatergic	13	0.000133834	PRKN, UNC13C, GRID2, GRID1, GRIK5, GRIK3, GRIK4, GRIK1, GRIK2, GRIN2B, GRIN2A, SLC17A6, GRIA4
GOTERM_BP_DIRECT	GO:0090630~activation of GTPase activity	13	0.000180012	RAP1GAP2, ARHGEF16, ARHGAP29, SIPA1L3, RAP1GAP, TIAM2, SGSM1, ABR, RALGAPB, TBC1D5, ECT2, TBC1D22A, SIPA1
GOTERM_BP_DIRECT	GO:0034332~adherens junction organization	13	0.00023912	NUMBL, PCDH15, CDH4, CDH1, CDHR2, CDH22, CDH23, CDH12, CDH13, CSK, CDH16, CDH18, PLEC
GOTERM_BP_DIRECT	GO:1990573~potassium ion import across plasma membrane	13	0.000313949	HCN4, KCNJ4, KCNJ5, KCNJ6, SLC12A4, SLC12A5, KCNK9, KCNJ12, KCNQ1, SLC12A7, SLC12A8, HCN2, KCNJ3
GOTERM_BP_DIRECT	GO:0007157~heterophilic cell-cell adhesion via plasma membrane cell adhesion molecules	13	0.00105181	SNED1, MEGF6, GRID2, TENM3, TENM4, PTPRD, IGSF21, CDH4, DNER, ADGRL1, ITGA5, FAT4, NECTIN3
GOTERM_BP_DIRECT	GO:0032956~regulation of actin cytoskeleton organization	13	0.0077386	RALA, ROCK2, FAM107A, RHOF, IQGAP2, CELSR1, BAIAP2, RHOBTB2, ARHGAP44, PAK1, SH3BP1, CDK10, EPHA3
GOTERM_BP_DIRECT	GO:0010976~positive regulation of neuron projection development	13	0.00896642	CAMK2B, NTRK1, NEGR1, AVIL, NTRK3, PTN, FES, DPYSL3, RAPGEF2, PTK2B, ROR2, EPHA3, FGFR1
GOTERM_CC_DIRECT	GO:0005901~caveola	13	0.00976198	SCARB1, PTGIS, TRPC4, NOS3, SRC, TFPI, LRP8, TGFBR2, EHD2, DLC1, KCNMA1, NOS1AP, PACSIN2
GOTERM_MF_DIRECT	GO:0000149~SNARE binding	13	0.00852761	STX12, NBAS, SYT3, STX17, EXOC3L4, STX19, STX8, CPLX2, LOC112443175, SYT7, CPLX3, SYT6, TSNARE1
GOTERM_BP_DIRECT	GO:0051965~positive regulation of synapse assembly	12	0.000767808	NTRK1, PTPRD, GRID2, CUX2, CLSTN2, ADGRB3, LRTM2, ADGRB1, SYNDIG1, ASIC2, EPHB2, EPHB1
GOTERM_BP_DIRECT	GO:0007043~cell-cell junction assembly	12	0.00293476	ARVCF, CDH4, CDH1, CDHR2, CDH22, PCDH15, CDH23, CDH12, CDH13, PKP4, CDH16, CDH18
GOTERM_BP_DIRECT	GO:0050808~synapse organization	12	0.00721775	PTPRD, GRM5, PTPRS, CNTN6, LOC132346318, HMCN2, HMCN1, CNTN4, MDGA1, LOC781635, ROBO1, SNCA
GOTERM_BP_DIRECT	GO:0007626~locomotory behavior	12	0.00721775	GRM5, RELN, DSCAM, NEGR1, VPS13A, CACNA1B, APBA1, CELSR1, ADCY8, BAHCC1, GRM1, ADCY5
GOTERM_CC_DIRECT	GO:0098982~GABA-ergic synapse	12	0.000424124	SLC6A6, PCLO, CTBP2, CNTN5, KCND3, ERBB4, GRID1, DRD2, BSN, DISC1, ERC2, MDGA1
GOTERM_CC_DIRECT	GO:0030139~endocytic vesicle	12	0.0057715	EHD2, RALA, EHD4, RAB5C, DAB2IP, RAPGEF2, GAPVD1, PLD1, RAPGEF6, RAB11FIP3, RAB11FIP4, PIK3C2B
GOTERM_MF_DIRECT	GO:0098632~cell-cell adhesion mediator activity	12	0.00033615	NFASC, DSCAM, CNTN5, CNTN6, PALLD, NPTN, HMCN1, CNTN4, LRRC4C, NEO1, DSCAML1, SDK2
GOTERM_MF_DIRECT	GO:0005201~extracellular matrix structural constituent	12	0.00202609	COL27A1, LAMA2, COL5A1, COL24A1, COL4A2, LAMB2, COL4A1, LAMA4, PXDN, LAMB1, FBLN1, MEGF9
GOTERM_MF_DIRECT	GO:1904315~transmitter-gated monoatomic ion channel activity involved in regulation of postsynaptic membrane potential	12	0.00251228	GRIN2A, GRID2, GLRA3, GRID1, GRIK5, GRIK3, GRIK4, GRIK1, GRIK2, GRIN2B, GABRG3, GRIA4
GOTERM_BP_DIRECT	GO:0048015~phosphatidylinositol-mediated signaling	11	0.000124506	PLCB4, PIK3CA, PI4KA, PLCG2, PLCE1, PIK3C2G, PLCH2, PI4KB, PLCB1, PLCD1, PIK3C2B
GOTERM_BP_DIRECT	GO:0051496~positive regulation of stress fiber assembly	11	0.00144904	NRP1, ARHGEF10, SFRP1, PAK1, WNT11, TGFB3, ROCK2, ARHGEF10L, EVL, NF2, EPHA1
GOTERM_BP_DIRECT	GO:0019933~cAMP-mediated signaling	11	0.00290868	PDE10A, KSR1, PDE1C, PDE1A, PDE4D, PDE2A, ADGRG6, PDE4B, RAPGEF2, PDE4A, PDE5A
GOTERM_BP_DIRECT	GO:0048167~regulation of synaptic plasticity	11	0.00440678	BRSK1, RIMS4, HRH1, JPH3, ADGRB1, ITPKA, KCNQ3, PTN, BAIAP2, ERC2, YWHAG
GOTERM_CC_DIRECT	GO:0001917~photoreceptor inner segment	11	0.00612012	EPB41L5, CERKL, WHRN, CROCC, SLC2A1, USH1C, GNAT1, CCDC66, MYO7A, DNM1, IMPG1
GOTERM_MF_DIRECT	GO:0030552~cAMP binding	11	1.01918e-05	HCN4, PDE10A, MAP2, PRKAR2A, PDE2A, PDE4B, RAPGEF2, PRKG1, HCN2, CNGB1, HCN1
GOTERM_MF_DIRECT	GO:0005249~voltage-gated potassium channel activity	11	0.00110358	HCN4, KCNQ1, KCNH8, CHAD, KCNMA1, KCNQ2, KCNQ3, KCNAB1, HCN2, HCN1, KCNH1
GOTERM_BP_DIRECT	GO:0055074~calcium ion homeostasis	10	0.000156178	SELENON, ZNHIT1, SGCD, TRPV6, ANKH, ABCC6, CIB2, ALPL, FAM20A, FGFR1
GOTERM_BP_DIRECT	GO:0098703~calcium ion import across plasma membrane	10	0.000233685	SLC8A3, SLC24A4, TRPV6, CACNA1B, CACNA1A, CACNA1D, CACNA1C, CACNA1S, CACNA1E, CACNA1G
GOTERM_BP_DIRECT	GO:0007416~synapse assembly	10	0.000233685	KIRREL3, SDK1, GPM6A, ERBB4, CDH1, ASIC2, DSCAML1, SDK2, ADD2, ADGRL3
GOTERM_BP_DIRECT	GO:0009888~tissue development	10	0.00274141	NTNG2, NR5A2, LAMA2, LAMB2, LAMC3, WNT7B, LAMA4, WNT7A, LAMB1, MEGF9
GOTERM_BP_DIRECT	GO:0044331~cell-cell adhesion mediated by cadherin	10	0.00664151	CDH4, FER, CDH1, CDHR2, CDH22, PCDH15, CDH12, CDH13, CDH16, CDH18
GOTERM_BP_DIRECT	GO:0016339~calcium-dependent cell-cell adhesion via plasma membrane cell adhesion molecules	10	0.00807865	CDH4, CDH1, CDHR2, CDH22, PCDH15, CDH23, CDH12, CDH13, CDH16, CDH18
GOTERM_BP_DIRECT	GO:0000082~G1/S transition of mitotic cell cycle	10	0.00974043	RB1, LATS1, PPP3CA, CCND3, CDK6, CCNE1, CDK2, SPDYA, E2F3, EIF4E
GOTERM_BP_DIRECT	GO:0048812~neuron projection morphogenesis	10	0.00974043	KIRREL3, UGT8, GPM6A, BDNF, DAB2IP, SRGAP2, NYAP2, ZNF335, GAS7, DNM2
GOTERM_CC_DIRECT	GO:0001750~photoreceptor outer segment	10	0.00769449	CERKL, OPN3, RGS9BP, GNAQ, ABCA4, CNGB3, MYRIP, MYO7A, IMPG1, CNGB1
GOTERM_MF_DIRECT	GO:0005245~voltage-gated calcium channel activity	10	0.00085367	TMC1, CACNB2, CATSPER4, CACNA2D1, CACNA2D3, CACHD1, CACNA1B, CACNA2D2, CACNA2D4, CACNG4
GOTERM_BP_DIRECT	GO:0046488~phosphatidylinositol metabolic process	9	0.0006463	PDGFRB, PLCB4, PLCG2, PLCE1, PIP5K1B, PLCH2, PIP4K2C, PLCB1, PLCD1
GOTERM_BP_DIRECT	GO:0086091~regulation of heart rate by cardiac conduction	9	0.000926369	HCN4, KCNH2, KCNJ5, KCND3, SRC, KCNQ1, CTNNA3, CACNA1C, SCN3B
GOTERM_BP_DIRECT	GO:0051453~regulation of intracellular pH	9	0.00237983	SLC9A2, SLC9A3, SLC4A9, SLC9A5, SLC9A8, SLC9A9, SLC4A10, CHP1, SLC4A2
GOTERM_CC_DIRECT	GO:0001518~voltage-gated sodium channel complex	9	0.000273851	CACNA1I, SCN10A, SCN11A, SCN8A, CACNA1B, CACNA1A, SCN3B, CACNA1H, CACNA1G
GOTERM_CC_DIRECT	GO:0033017~sarcoplasmic reticulum membrane	9	0.00496574	CAMK2B, SLC30A7, RYR1, RYR2, STIM1, NOS1AP, ATP2A3, ATP2A2, RYR3
GOTERM_MF_DIRECT	GO:0005248~voltage-gated sodium channel activity	9	0.000360192	HCN4, CACNA1I, SCN11A, SCN8A, CACNA1H, HCN2, HCN1, TPCN1, CACNA1G
GOTERM_BP_DIRECT	GO:0086010~membrane depolarization during action potential	8	0.000530078	CACNA1I, SCN10A, SCN11A, SCN8A, CACNA1B, CACNA1A, CACNA1H, CACNA1G
GOTERM_BP_DIRECT	GO:0051262~protein tetramerization	8	0.00177911	KCNC1, KCNC3, STK4, TP53, TRPM6, TRPM3, TP63, TP73
GOTERM_BP_DIRECT	GO:0046580~negative regulation of Ras protein signal transduction	8	0.00342815	SPRED3, SPRED2, RASA4B, SYNGAP1, RASA3, RAPGEF1, MFN1, EPHB2
GOTERM_BP_DIRECT	GO:0010634~positive regulation of epithelial cell migration	8	0.00603933	EPB41L5, SRC, PLCG2, CTSH, ARHGAP5, RREB1, RTN4, TGFBR2
GOTERM_BP_DIRECT	GO:0036158~outer dynein arm assembly	8	0.00603933	NISCH, ODAD1, ODAD3, ODAD2, DNAH17, DNAH5, DNAAF5, DNAI1
GOTERM_BP_DIRECT	GO:0042832~defense response to protozoan	8	0.00779588	LOC100336669, LOC510382, LOC132342100, LOC533657, LOC112445995, LOC507055, GBP4, LOC783604
GOTERM_CC_DIRECT	GO:0032809~neuronal cell body membrane	8	0.000311438	KCNC1, KCNC2, CADM2, KCNC3, KCNB2, KCNC4, DAB2IP, ADCY8
GOTERM_MF_DIRECT	GO:0008331~high voltage-gated calcium channel activity	8	6.50948e-05	CACNB2, CACNA1B, CACNA1A, CACNA1D, CACNA1C, CACNA1S, CACNA1E, CACNA1G
GOTERM_MF_DIRECT	GO:0030506~ankyrin binding	8	0.000398537	SPTBN4, CDH1, KCNQ2, FLNC, RHCG, RHBG, SPTBN1, PLEC
GOTERM_BP_DIRECT	GO:0070509~calcium ion import	7	0.00015378	CACNA1I, TRPC4, ANXA6, CACNA1B, CACNA1A, CACNA1H, CACNA1G
GOTERM_BP_DIRECT	GO:0070593~dendrite self-avoidance	7	0.00343831	DSCAM, CNTN6, PALLD, NPTN, HMCN1, CNTN4, DSCAML1
GOTERM_BP_DIRECT	GO:0055013~cardiac muscle cell development	7	0.00486488	SGCD, MYO18B, ALPK2, ASB2, MYH6, PLEC, MYH7
GOTERM_BP_DIRECT	GO:0098719~sodium ion import across plasma membrane	7	0.00894534	HCN4, SLC9A2, SLC9A3, SLC9A5, SLC9A8, SLC9A9, HCN2
GOTERM_CC_DIRECT	GO:0034704~calcium channel complex	7	0.00225722	RYR1, RYR2, TRPV6, SESTD1, TRPC4, PKD2L1, RYR3
GOTERM_CC_DIRECT	GO:0000145~exocyst	7	0.00643774	EXOC3L4, SH3BP1, EXOC6B, EXOC4, MYRIP, STXBP6, LOC112443175
GOTERM_MF_DIRECT	GO:0008569~minus-end-directed microtubule motor activity	7	0.00781105	DYNC2H1, DYNC1H1, DNAH10, DNAH17, DNAH8, DNAH5, DNAH6
GOTERM_BP_DIRECT	GO:0061178~regulation of insulin secretion involved in cellular response to glucose stimulus	6	0.00169843	STXBP4, LRP5, NR1D1, ABCA12, SIDT2, ADCY5
GOTERM_BP_DIRECT	GO:0010762~regulation of fibroblast migration	6	0.00169843	FER, SDC4, RCC2, GNA12, WDPCP, PRR5L
GOTERM_BP_DIRECT	GO:0007216~G protein-coupled glutamate receptor signaling pathway	6	0.00956448	GRM3, GRM5, GRM4, GRM7, GRM8, GRM1
GOTERM_CC_DIRECT	GO:0043198~dendritic shaft	6	0.00926346	KIRREL3, SYNGAP1, SEZ6, SYNDIG1, PSEN2, CACNA1B
GOTERM_MF_DIRECT	GO:0008046~axon guidance receptor activity	6	0.00329301	HMCN2, HMCN1, EPHB2, EPHB1, MDGA1, ROBO1
GOTERM_MF_DIRECT	GO:0017154~semaphorin receptor activity	6	0.00516426	NRP1, NRP2, PLXNA2, PLXNA1, PLXNC1, PLXNA4
GOTERM_BP_DIRECT	GO:0035418~protein localization to synapse	5	0.0028166	PCLO, STAU2, BSN, ASIC2, SHANK1
GOTERM_CC_DIRECT	GO:0032983~kainate selective glutamate receptor complex	5	0.000461585	GRIK5, GRIK3, GRIK4, GRIK1, GRIK2
GOTERM_CC_DIRECT	GO:0098688~parallel fiber to Purkinje cell synapse	5	0.0050418	GRID2, PLCB4, CNTN6, KCNJ3, GRID2IP
GOTERM_MF_DIRECT	GO:0015277~kainate selective glutamate receptor activity	5	0.000538953	GRIK5, GRIK3, GRIK4, GRIK1, GRIK2
GOTERM_MF_DIRECT	GO:0008332~low voltage-gated calcium channel activity	5	0.000538953	CACNA1I, CACNA1B, CACNA1A, CACNA1H, CACNA1G
GOTERM_MF_DIRECT	GO:0035374~chondroitin sulfate binding	5	0.00317416	PTPRS, DPYSL3, ANXA6, PTN, IMPG1
GOTERM_MF_DIRECT	GO:0005222~intracellularly cAMP-activated cation channel activity	5	0.0058261	HCN4, CNGB3, CNGA3, HCN2, CNGB1
GOTERM_BP_DIRECT	GO:0071354~cellular response to interleukin-6	4	0.00877498	PTPRT, SBNO2, PTGIS, ST3GAL6
GOTERM_MF_DIRECT	GO:0001640~adenylate cyclase inhibiting G protein-coupled glutamate receptor activity	4	0.00960814	GRM5, GRM4, GRIK3, GRM1
GOTERM_MF_DIRECT	GO:0005042~netrin receptor activity	4	0.00960814	UNC5CL, UNC5A, UNC5B, UNC5D
GOTERM_MF_DIRECT	GO:0098882~structural constituent of presynaptic active zone	4	0.00960814	PCLO, CTBP2, BSN, ERC2
