# Supplementary material for: Genome-WideAnalysis of Copy Number Variations in Three Populations of Nanyang Cattle Using Whole-Genome Resequencing
Source: Genes (Basel). 2025 May 12;16(5):568. doi: 10.3390/genes16050568 (PMC12110791; doi:10.3390/genes16050568)
Supplement: Supplementary file 1 [file genes-16-00568-s001.zip › Supplementary Materials/Supplementary Table S4.xlsx]

## Sheet: Sheet1
Table S4. Functional enrichment of KEGG pathways for CNVR-harbored genes
Category	Term	Count	PValue	Genes
KEGG_PATHWAY	bta04020:Calcium signaling pathway	62	4.21879e-09	RYR1, RYR2, ATP2A3, ATP2A2, FGF1, GRM1, RYR3, PPP3CA, EDNRA, GRM5, PPP3CB, LOC100300510, PLCE1, PDGFRB, TFEB, PRKCA, TACR1, TRDN, PLCB4, ADCY9, STIM1, ITPKA, VDAC2, PLCB1, SLC25A6, CAMK2B, PDE1C, LOC509513, PDE1A, CACNA1B, CACNA1A, CACNA1D, CACNA1C, ADCY8, CACNA1E, CACNA1H, CACNA1G, CACNA1I, GNA14, HRH1, GRIN2A, ERBB4, PDGFC, PLCG2, PTK2B, CACNA1S, NTRK1, NOS3, NTRK3, NFATC2, ATP2B2, NFATC1, MCOL…
KEGG_PATHWAY	bta04724:Glutamatergic synapse	36	4.70061e-09	GRIK5, GRIK3, GRIK4, CACNA1A, GRIK1, CACNA1D, CACNA1C, GRIK2, ADCY8, PLD1, GRM1, ADCY5, GLS, GRM3, PPP3CA, PPP3CB, GRM5, GRIN2A, GRM4, GRM7, GNG7, GRM8, SLC17A6, KCNJ3, GRIA4, PRKCA, GRIN2B, GRIN1, GNAO1, PLCB4, ADCY9, DLG4, GNAQ, PLCB1, SHANK2, SHANK1
KEGG_PATHWAY	bta04921:Oxytocin signaling pathway	39	9.0973e-07	CAMK2B, RYR1, RYR2, SRC, ROCK2, PRKAG2, CACNA1D, CACNA1C, ADCY8, ACTB, RYR3, ADCY5, PPP3CA, PPP3CB, CACNA1S, MAP2K5, CACNG4, KCNJ3, KCNJ4, KCNJ5, GUCY1A2, KCNJ6, KCNJ12, NOS3, CACNA2D1, CACNA2D3, NFATC2, CACNA2D2, PRKCA, NFATC1, CACNA2D4, GNAO1, CACNB2, PLCB4, ADCY9, CAMK4, GNAQ, PPP1R12B, PLCB1
KEGG_PATHWAY	bta04713:Circadian entrainment	29	1.64986e-06	CAMK2B, RYR1, RYR2, ADCYAP1R1, CACNA1D, CACNA1C, ADCY8, CACNA1H, RYR3, ADCY5, CACNA1G, CACNA1I, GRIN2A, GNG7, PRKG1, KCNJ3, GRIA4, KCNJ5, GUCY1A2, KCNJ6, PRKCA, GRIN2B, GRIN1, GNAO1, PLCB4, ADCY9, GNAQ, NOS1AP, PLCB1
KEGG_PATHWAY	bta05412:Arrhythmogenic right ventricular cardiomyopathy	26	2.29707e-06	RYR2, ITGB5, LAMA2, ITGB4, TCF7, ATP2A3, ATP2A2, CACNA1D, CACNA1C, ACTB, SGCD, ITGAV, CTNNA3, CTNNA2, CACNA1S, CACNG4, TCF7L1, CACNA2D1, CACNA2D3, CACNA2D2, CACNA2D4, SLC8A3, CACNB2, ITGA10, ITGA5, ITGA9
KEGG_PATHWAY	bta04360:Axon guidance	42	2.57696e-06	SEMA5A, CAMK2B, NRP1, SEMA5B, SRC, ROCK2, SEMA3A, PRKCZ, ROBO1, PPP3CA, PPP3CB, PAK1, ABLIM2, PLXNA2, SLIT1, PLCG2, PLXNA1, SLIT3, PLXNC1, LRRC4C, SRGAP2, EPHB2, EPHB1, PAK2, NEO1, PLXNA4, PAK5, NTNG2, EPHA6, UNC5A, UNC5B, DCC, TRPC4, SEMA4B, NFATC2, PRKCA, UNC5D, PTK2, PIK3CA, FES, EPHA1, EPHA3
KEGG_PATHWAY	bta05414:Dilated cardiomyopathy	29	1.00422e-05	RYR2, ITGB5, LAMA2, ITGB4, ATP2A3, ATP2A2, CACNA1D, CACNA1C, ADCY8, ACTB, ADCY5, SGCD, ITGAV, CACNA1S, CACNG4, TGFB3, CACNA2D1, CACNA2D3, CACNA2D2, CACNA2D4, SLC8A3, CACNB2, ADCY9, ITGA10, TNNT2, ITGA5, MYH6, ITGA9, MYH7
KEGG_PATHWAY	bta04024:cAMP signaling pathway	50	2.34501e-05	RYR2, VIPR2, ATP2A3, ATP2A2, LOC100337390, EDNRA, CREB3L2, PDE4B, PDE4A, PLCE1, CNGA3, VAV3, EDN2, PDE4D, VAV2, ADCY9, PIK3CA, CNGB3, ACOX3, CNGB1, HCN4, CAMK2B, LOC522174, ADCYAP1R1, LOC101906567, ROCK2, CACNA1D, CACNA1C, ADCY8, PLD1, ADCY5, MAPK8, GRIN2A, LOC784305, PAK1, LOC107131218, CACNA1S, DRD2, LOC100337053, GRIA4, GABBR2, LOC107131273, BDNF, ATP2B2, NFATC1, GRIN2B, GRIN1, PDE10A, CAMK4, …
KEGG_PATHWAY	bta04510:Focal adhesion	43	2.41893e-05	ITGB5, LAMA2, LAMC3, ITGB4, SRC, SHC1, ROCK2, LAMA4, RASGRF1, THBS2, ARHGAP5, ACTB, CCND3, PAK1, MAPK8, RELN, PDGFC, CHAD, ITGAV, PIP5K1B, PAK2, PAK5, VAV3, PDGFRB, LAMB2, PRKCA, LAMB1, ACTN4, PARVB, PTK2, VAV2, DIAPH1, PIK3CA, COL4A2, COL4A1, ITGA10, RAPGEF1, BCL2, ITGA5, TLN2, PPP1R12B, TLN1, ITGA9
KEGG_PATHWAY	bta05410:Hypertrophic cardiomyopathy	27	2.41966e-05	RYR2, ITGB5, LAMA2, ITGB4, ATP2A3, ATP2A2, PRKAG2, CACNA1D, CACNA1C, ACTB, SGCD, ITGAV, CACNA1S, CACNG4, TGFB3, CACNA2D1, CACNA2D3, CACNA2D2, CACNA2D4, SLC8A3, CACNB2, ITGA10, TNNT2, ITGA5, MYH6, ITGA9, MYH7
KEGG_PATHWAY	bta04929:GnRH secretion	20	3.40726e-05	KCNJ5, GABBR2, KCNJ6, TRPC4, CACNA1D, PRKCA, CACNA1C, CACNA1H, CACNA1G, CACNA1I, PLCB4, PIK3CA, GNAQ, KCNN1, KCNN2, CACNA1S, PLCB1, HCN2, KCNJ3, HCN1
KEGG_PATHWAY	bta04390:Hippo signaling pathway	35	5.59077e-05	PATJ, WNT2B, YWHAB, TCF7, FGF1, PRKCZ, ACTB, NKD2, GLI2, CCND3, WNT11, CDH1, CTNNA3, CTNNA2, BTRC, YWHAG, TEAD4, WWTR1, TCF7L1, SMAD3, TGFB3, WNT7B, WNT7A, WNT9A, CSNK1E, BMP6, TGFBR2, LATS1, DLG1, DLG2, PPP2R2C, APC, DLG4, NF2, TP73
KEGG_PATHWAY	bta04148:Efferocytosis	36	7.73783e-05	CAMK2B, ATP8A2, RAB5C, ITGB5, MEGF10, LRP1, ODC1, STAB2, SLC2A1, ATP2A3, ATP2A2, PLA2G6, CASP7, P2RY6, RXRA, SIRPA, ITGAV, HAVCR1, LOC104973826, ABCA1, NFATC2, NFATC1, ATP11A, PBX1, PTK2, ANO3, GULP1, VPS41, ADGRB1, MAPKAPK2, RAB17, GAS6, RAB7B, RAB5A, XKR6, RAB7A
KEGG_PATHWAY	bta04070:Phosphatidylinositol signaling system	25	8.29692e-05	IPPK, DGKG, DGKB, PIK3C2G, PIK3C2B, PIP4P2, INPP5A, INPP5F, INPP5D, PLCG2, PLCE1, PIP5K1B, PIP4K2C, IP6K1, ITPK1, PRKCA, SYNJ2, DGKZ, PLCB4, PIK3CA, ITPKA, PI4KA, PI4KB, PLCB1, PLCD1
KEGG_PATHWAY	bta04725:Cholinergic synapse	27	0.000176637	CAMK2B, CHRNA4, CACNA1B, CACNA1A, CACNA1D, CACNA1C, ADCY8, ADCY5, GNG7, CREB3L2, CACNA1S, KCNJ3, KCNJ4, KCNJ6, KCNJ12, PRKCA, GNAO1, PLCB4, ADCY9, PIK3CA, CAMK4, GNAQ, KCNQ1, KCNQ2, KCNQ3, BCL2, PLCB1
KEGG_PATHWAY	bta00562:Inositol phosphate metabolism	20	0.000190616	IPPK, ITPK1, PIK3C2G, SYNJ2, PIK3C2B, PLCB4, INPP5A, PIK3CA, INPP5F, INPP5D, ITPKA, PI4KA, PLCG2, PLCE1, PIP5K1B, PIP4K2C, PLCH2, PI4KB, PLCB1, PLCD1
KEGG_PATHWAY	bta05166:Human T-cell leukemia virus 1 infection	45	0.000222561	RB1, VAC14, NRP1, CRTC1, TRRAP, LOC509513, SLC2A1, BUB1B, LOC783680, BLA-DQB, ADCY8, ADCY5, PPP3CA, CCND3, PPP3CB, MAPK8, LOC100300510, CREB3L2, E2F3, LOC616942, B2M, BOLA, JAK1, RANBP3, SMAD3, TGFB3, NFATC2, NFATC1, TGFBR2, TNFRSF1A, DLG1, ADCY9, PIK3CA, CCNE1, CDK2, VDAC2, TBPL1, TLN2, TLN1, TP53, LOC100848815, MAD1L1, ANAPC2, ATR, SLC25A6
KEGG_PATHWAY	bta05032:Morphine addiction	23	0.000234256	KCNJ5, GABBR2, KCNJ6, GABRB1, PDE1C, PDE4D, PDE1A, PDE2A, CACNA1B, CACNA1A, PRKCA, ADCY8, GABRG3, ADCY5, GNAO1, ADCY9, PDE10A, GRK5, GRK4, GNG7, PDE4B, PDE4A, KCNJ3
KEGG_PATHWAY	bta04820:Cytoskeleton in muscle cells	44	0.000246637	SPTBN4, SPTBN5, ITGB5, SDC4, LAMA2, ITGB4, SDC2, FBLN1, THBS2, FBLN2, ACTB, LMNB1, SGCD, CAPZB, NRAP, XIRP2, ITGAV, FLNC, SPTBN1, COL27A1, MYBPC2, LOC614741, COL24A1, ANK2, MYL4, DIAPH1, FMNL2, OBSCN, INF2, DAAM1, COL4A2, COL5A1, COL4A1, CAPZA1, ITGA10, TNNT2, MYH9, ITGA5, TLN2, TLN1, MYH6, ITGA9, PLEC, MYH7
KEGG_PATHWAY	bta04144:Endocytosis	46	0.000321698	ARF2, RAB5C, SRC, ASAP3, ASAP1, ASAP2, PLD1, AP2A2, PRKCZ, EEA1, CAPZB, GRK5, PSD2, GRK4, KIF5B, MVB12B, PSD3, PIP5K1B, LOC616942, RAB11FIP3, BOLA, EPS15, RAB11FIP4, SNX6, WASHC3, RAB11FIP5, ACTR3, SMAD3, IQSEC1, ARAP2, WWP1, RBSN, DNM1, DNM2, TGFBR2, EPN2, DNM3, RUFY1, EHD2, LOC785503, EHD4, CAPZA1, SMAP1, FOLR1, RAB5A, RAB7A
KEGG_PATHWAY	bta04310:Wnt signaling pathway	36	0.000322701	CAMK2B, WNT2B, CTBP2, ROCK2, TCF7, PRICKLE2, LRP5, NKD2, PPP3CA, CCND3, PPP3CB, MAPK8, WNT11, RUVBL1, CCN4, BTRC, TCF7L1, SMAD3, WNT7B, SIAH1, WNT7A, NFATC2, PRKCA, NFATC1, WNT9A, CSNK1E, MCC, TLE6, SFRP1, PLCB4, DAAM1, APC, ROR2, LGR6, PLCB1, TP53
KEGG_PATHWAY	bta04072:Phospholipase D signaling pathway	32	0.000411943	DGKG, RALA, ARF2, DGKB, SHC1, ADCY8, PLD1, AGPAT2, GRM1, AGPAT4, ADCY5, GRM3, GRM5, GRM4, GRM7, GNA12, PDGFC, GRM8, PLCG2, PTK2B, PIP5K1B, PDGFRB, TSC2, PRKCA, DGKZ, DNM1, DNM2, DNM3, PLCB4, ADCY9, PIK3CA, PLCB1
KEGG_PATHWAY	bta04976:Bile secretion	25	0.000468414	SCARB1, LOC522174, ABCB1, LOC101906567, SLC2A1, LOC100296627, SLC4A2, ADCY8, LOC782370, ADCY5, LOC100337390, LOC784305, RXRA, LOC107131218, LOC540615, KCNN2, LOC100337053, UGT1A6, LOC107131273, SLC10A1, LOC100140261, LOC514658, SLC9A3, ADCY9, SLC27A5
KEGG_PATHWAY	bta04911:Insulin secretion	21	0.000555066	CAMK2B, RYR2, ADCYAP1R1, SLC2A1, CACNA1D, PRKCA, CACNA1C, ADCY8, ADCY5, ADCY9, PCLO, PLCB4, GNAQ, KCNMB2, KCNMA1, CREB3L2, KCNN1, KCNN2, CACNA1S, PLCB1, TRPM4
KEGG_PATHWAY	bta05222:Small cell lung cancer	23	0.000696041	RB1, LAMA2, LAMB2, LAMC3, LAMA4, LAMB1, FHIT, PTK2, DDB2, RXRA, CDK6, PIK3CA, COL4A2, TRAF3, COL4A1, CCNE1, TRAF5, CDK2, BCL2, RARB, E2F3, ITGAV, TP53
KEGG_PATHWAY	bta04015:Rap1 signaling pathway	40	0.000800493	RALA, SRC, LOC509513, FGF1, ADCY8, PRKCZ, SIPA1L3, ACTB, RAP1GAP, ADCY5, GRIN2A, CDH1, LOC100300510, RASSF5, PDGFC, PLCE1, DRD2, FARP2, VAV3, PDGFRB, MAGI3, MAGI2, PRKCA, GRIN2B, VAV2, GRIN1, GNAO1, PLCB4, ADCY9, PIK3CA, GNAQ, RAPGEF1, RAPGEF2, EVL, TLN2, TLN1, PLCB1, RAPGEF6, SIPA1, FGFR1
KEGG_PATHWAY	bta04728:Dopaminergic synapse	28	0.00117806	CAMK2B, GSK3A, DDC, CACNA1B, CACNA1A, CACNA1D, CACNA1C, ADCY5, PPP3CA, PPP3CB, MAPK8, GRIN2A, KIF5B, GNG7, CREB3L2, DRD2, KCNJ3, GRIA4, KCNJ5, KCNJ6, PRKCA, PPP2R3A, GRIN2B, GNAO1, PLCB4, PPP2R2C, GNAQ, PLCB1
KEGG_PATHWAY	bta04261:Adrenergic signaling in cardiomyocytes	31	0.00137183	CAMK2B, RYR2, ATP2A3, ATP2A2, CACNA1D, CACNA1C, ADCY8, ADCY5, CREB3L2, CACNA1S, CACNG4, CACNA2D1, CACNA2D3, CACNA2D2, PRKCA, ATP2B2, CACNA2D4, PPP2R3A, MYL4, SLC8A3, CACNB2, PLCB4, ADCY9, PPP2R2C, GNAQ, TNNT2, KCNQ1, BCL2, PLCB1, MYH6, MYH7
KEGG_PATHWAY	bta04022:cGMP-PKG signaling pathway	33	0.00137391	ROCK2, ATP2A3, ATP2A2, CACNA1D, CACNA1C, ADCY8, ADCY5, PPP3CA, EDNRA, PPP3CB, GNA12, KCNMB2, CREB3L2, CACNA1S, PRKG1, GUCY1A2, NOS3, PDE2A, NFATC2, ATP2B2, NFATC1, SLC8A3, PLCB4, ADCY9, GNAQ, KCNMA1, VDAC2, PDE5A, PLCB1, MYH6, MYH7, CNGB1, SLC25A6
KEGG_PATHWAY	bta05146:Amoebiasis	25	0.00172633	RAB5C, LAMA2, LAMC3, LAMA4, GNA14, MUC2, LOC782367, LOC507767, TGFB3, LAMB2, PRKCA, LAMB1, ACTN4, PTK2, PLCB4, PIK3CA, LOC511695, COL4A2, COL4A1, GNAQ, RAB7B, PLCB1, RAB5A, LOC519132, RAB7A
KEGG_PATHWAY	bta04520:Adherens junction	21	0.00182705	FARP2, TCF7L1, SMAD3, SRC, ROCK2, TCF7, PTPRM, ARHGAP29, PTPRJ, ACTN4, BAIAP2, PTPRF, ACTB, TGFBR2, FER, CDH1, CTNNA3, RADIL, CTNNA2, NECTIN3, FGFR1
KEGG_PATHWAY	bta05226:Gastric cancer	30	0.00186436	RB1, WNT2B, ABCB1, SHC1, TCF7, LRP5, LOC100296627, FGF1, MUC2, WNT11, RXRA, CDH1, E2F3, CTNNA3, CTNNA2, TCF7L1, SMAD3, TGFB3, WNT7B, WNT7A, WNT9A, TGFBR2, DDB2, PIK3CA, APC, CCNE1, CDK2, BCL2, RARB, TP53
KEGG_PATHWAY	bta04514:Cell adhesion molecules	32	0.00204409	CNTNAP2, PTPRS, SDC4, LOC509513, NRXN1, SDC2, PTPRM, NRXN2, BLA-DQB, PTPRF, VSIR, CDH4, CDH1, LOC100300510, ITGAV, NCAM2, LRRC4C, LOC616942, NEO1, BOLA, NTNG2, CADM1, NEGR1, LOC132342108, PTPRD, IGSF11, NFASC, LOC616254, NECTIN3, LOC100848815, LOC132342121, ITGA9
KEGG_PATHWAY	bta05100:Bacterial invasion of epithelial cells	18	0.00252059	ACTR3, SEPTIN1, SRC, SHC1, SEPTIN3, SEPTIN9, SEPTIN11, ACTB, PTK2, DNM1, DNM2, MAD2L2, DNM3, PIK3CA, CDH1, CTNNA3, CTNNA2, ITGA5
KEGG_PATHWAY	bta04925:Aldosterone synthesis and secretion	21	0.00271864	CAMK2B, KCNJ5, SCARB1, KCNK9, PDE2A, ATP2B2, CACNA1D, PRKCA, CACNA1C, ADCY8, CACNA1H, ADCY5, CACNA1G, CACNA1I, ADCY9, PLCB4, CAMK4, GNAQ, CREB3L2, CACNA1S, PLCB1
KEGG_PATHWAY	bta04934:Cushing syndrome	30	0.0027767	CAMK2B, RB1, SCARB1, WNT2B, TCF7, CACNA1D, CACNA1C, ADCY8, CACNA1H, ADCY5, CACNA1G, CACNA1I, WNT11, CREB3L2, LOC132342070, E2F3, CACNA1S, TCF7L1, WNT7B, WNT7A, WNT9A, PBX1, PLCB4, CDK6, ADCY9, APC, CCNE1, GNAQ, CDK2, PLCB1
KEGG_PATHWAY	bta04727:GABAergic synapse	20	0.0033427	GABBR2, KCNJ6, GABRB1, SLC12A5, SRC, CACNA1B, CACNA1A, CACNA1D, ABAT, SLC6A11, PRKCA, CACNA1C, ADCY8, GABRG3, ADCY5, GLS, GNAO1, ADCY9, GNG7, CACNA1S
KEGG_PATHWAY	bta04927:Cortisol synthesis and secretion	16	0.00375793	SCARB1, CACNA1D, CACNA1C, ADCY8, CACNA1H, PBX1, ADCY5, CACNA1G, CACNA1I, ADCY9, PLCB4, GNAQ, CREB3L2, LOC132342070, CACNA1S, PLCB1
KEGG_PATHWAY	bta04814:Motor proteins	36	0.00381314	DNAH8, DNAH5, DNAH6, ACTB, TUBA1D, KIF19, CAPZB, KIF5B, MYO18B, MYO18A, KIF13B, KIF21A, KIF1A, KIF21B, KIFAP3, DNAI1, DYNC1I1, DYNC2H1, DYNC1H1, DNAH10, DNAH17, TUBB, MYO7B, KIF22, MYO7A, MYL4, KIFC1, CAPZA1, MYO5B, TNNT2, KIF26B, MYH9, KIFC3, MYO1F, MYH6, MYH7
KEGG_PATHWAY	bta04010:MAPK signaling pathway	48	0.00518334	RASGRF1, CACNA1B, CACNA1A, CACNA1D, CACNA1C, STK4, FGF1, ECSIT, CACNA1E, CACNA1H, CACNA1G, PPP3CA, CACNA1I, PPP3CB, PAK1, MAPK8, MECOM, ERBB4, RPS6KA2, GNA12, PDGFC, CACNA1S, PAK2, MAP2K5, CACNG4, NTRK1, MAP4K1, PDGFRB, TGFB3, BDNF, CACNA2D1, CACNA2D3, FLT3LG, CACNA2D2, PRKCA, NFATC1, CACNA2D4, TGFBR2, TNFRSF1A, CACNB2, PPM1B, MAPKAPK2, RAPGEF2, MAP3K10, TAB1, TP53, PTPN5, FGFR1
KEGG_PATHWAY	bta04973:Carbohydrate digestion and absorption	12	0.00580736	MGAM, PLCB4, PIK3CA, HKDC1, SI, CACNA1D, TAS1R2, SLC2A5, PLCB1, LCT, HK2, LOC107131287
KEGG_PATHWAY	bta02010:ABC transporters	16	0.00671706	ABCA1, LOC522174, LOC107131273, ABCB1, LOC101906567, ABCC6, ABCA4, LOC100296627, ABCB9, ABCA12, ABCC12, LOC100337390, LOC784305, LOC107131218, LOC100337053, ABCG1
KEGG_PATHWAY	bta04720:Long-term potentiation	16	0.00671706	CAMK2B, PRKCA, CACNA1C, ADCY8, GRIN2B, GRM1, GRIN1, PPP3CA, GRM5, GRIN2A, PPP3CB, PLCB4, CAMK4, GNAQ, RPS6KA2, PLCB1
KEGG_PATHWAY	bta04930:Type II diabetes mellitus	12	0.00827483	MAPK8, PKM, PIK3CA, HKDC1, CACNA1B, CACNA1A, CACNA1D, CACNA1C, PRKCZ, CACNA1E, HK2, CACNA1G
KEGG_PATHWAY	bta00514:Other types of O-glycan biosynthesis	12	0.00827483	B4GALT2, GALNT11, GALNT14, B4GALT1, GALNT13, ST6GAL2, GALNT2, GALNT18, C1GALT1, GALNTL6, COLGALT1, GALNT9
KEGG_PATHWAY	bta04218:Cellular senescence	29	0.00903215	RB1, CACNA1D, FOXO3, FOXM1, PPP3CA, CCND3, PPP3CB, RASSF5, E2F3, LOC616942, BTRC, BOLA, SMAD3, TGFB3, TSC2, NFATC2, NFATC1, TGFBR2, RAD50, CDK6, PIK3CA, CCNE1, CDK2, MAPKAPK2, VDAC2, TP53, LOC132345077, ATR, SLC25A6
KEGG_PATHWAY	bta04392:Hippo signaling pathway - multiple species	9	0.00960327	LOC539323, LATS1, TEAD4, WWTR1, PAK1, RASSF4, CSNK1E, NF2, FAT4
KEGG_PATHWAY	bta04924:Renin secretion	16	0.00997789	GUCY1A2, ADCYAP1R1, EDN2, PDE1C, PDE1A, CACNA1D, CACNA1C, ADCY5, PPP3CA, EDNRA, PPP3CB, PLCB4, GNAQ, KCNMA1, CACNA1S, PLCB1
