# Supplementary material for: Genome-WideAnalysis of Copy Number Variations in Three Populations of Nanyang Cattle Using Whole-Genome Resequencing
Source: Genes (Basel). 2025 May 12;16(5):568. doi: 10.3390/genes16050568 (PMC12110791; doi:10.3390/genes16050568)
Supplement: Supplementary file 1 [file genes-16-00568-s001.zip › Supplementary Materials/Supplementary Table S5.xlsx]

## Sheet: Sheet1
Table S8. Information about QTLs overlapping with identified CNVRs
Chr	QTL start	QTL end	QTL	gene
1	109036868	109295720	Antral follicle number QTL (223139)	RSRC1
1	115303718	115524968	Subcutaneous fat thickness QTL (223778)	MBNL1
1	143011858	143226874	Anti-Müllerian hormone level QTL (223127)	CBS
2	16761007	16999128	Antral follicle number QTL (223146)	CWC22
2	29948707	30390796	Subcutaneous fat thickness QTL (223715)	TTC21B
2	30336543	30434725	Subcutaneous fat thickness QTL (223888)	TTC21B
2	89014882	89980768	Meat color QTL (222293)	AOX1
2	89014882	89980768	Meat color QTL (222293)	AOX1
2	126899314	127889563	Blood calcium level QTL (238851)	CATSPER4
2	126899314	127889563	Blood calcium level QTL (238851)	PDIK1L
2	126899314	127889563	Blood calcium level QTL (238851)	SELENON
2	126899314	127889563	Blood calcium level QTL (238851)	MAN1C1
2	126899314	127889563	Blood calcium level QTL (238851)	MAN1C1
3	102037006	103035757	Meat color QTL (222285)	SLC6A9
3	102037006	103035757	Meat color QTL (222285)	B4GALT2
3	102037006	103035757	Meat color QTL (222285)	B4GALT2
3	102037006	103035757	Meat color QTL (222285)	PTPRF
3	102037006	103035757	Meat color QTL (222285)	SZT2
4	12191129	12534305	Longissimus muscle area QTL (223729)	PPP1R9A
4	12191129	12534305	Longissimus muscle area QTL (223729)	PPP1R9A
4	13061840	13440805	Longissimus muscle area QTL (223735)	DYNC1I1
5	23779410	24021506	Anti-Müllerian hormone level QTL (223128)	PLXNC1
5	26497783	27497503	Longissimus muscle area QTL (222252)	KRT72
5	26723850	27719719	Marbling score QTL (222248)	KRT72
5	26723850	27719719	Marbling score QTL (222248)	LOC787600
5	59005181	59981866	Multiple birth QTL (238386)	OR6C74C
5	62691496	62906620	Subcutaneous fat thickness QTL (224086)	TMPO
5	109484519	109497008	Subcutaneous fat thickness QTL (223788)	SH3BP1
5	109738012	109745876	Subcutaneous fat thickness QTL (223798)	C5H22orf23
5	109891806	109938952	Subcutaneous fat thickness QTL (223803)	PLA2G6
6	36634231	36889292	Subcutaneous fat thickness QTL (224087)	LOC112447053
6	102716789	102881084	Longissimus muscle area QTL (223742)	PPP2R2C
7	12412818	12912814	M. paratuberculosis susceptibility QTL (263363)	SYCE2
7	12412818	12912814	M. paratuberculosis susceptibility QTL (263363)	GET3
7	13239159	13465265	Anti-Müllerian hormone level QTL (223126)	OR7G8
7	38306218	38331961	Muscularity QTL (282925)	UNC5A
7	39005627	39999299	Multiple birth QTL (238383)	LOC132345732
7	95230312	101060884	Somatic cell score QTL (216407)	LOC107132664
7	95230312	101060884	Somatic cell score QTL (216407)	LOC112447566
7	95230312	101060884	Somatic cell score QTL (216407)	LOC132345798
8	75771507	75987944	Anti-Müllerian hormone level QTL (223131)	DNAI1
8	75771507	75987944	Anti-Müllerian hormone level QTL (223131)	CNTFR
9	91134263	91182225	Muscularity QTL (282928)	CNKSR3
10	5392944	5807684	Longissimus muscle area QTL (223707)	SFXN1
10	5613866	5674977	Longissimus muscle area QTL (223747)	SFXN1
10	80215074	80274095	Subcutaneous fat thickness QTL (224090)	RAD51B
10	101466634	101634822	Subcutaneous fat thickness QTL (223805)	EFCAB11
10	101640018	101708726	Subcutaneous fat thickness QTL (223806)	TDP1
11	31054311	34076106	Multiple birth QTL (238418)	LOC132346571
11	31054311	34076106	Multiple birth QTL (238418)	LOC132346513
11	31054311	34076106	Multiple birth QTL (238418)	NRXN1
11	31054311	34076106	Multiple birth QTL (238418)	NRXN1
11	48459747	48702594	Antral follicle number QTL (223151)	REEP1
11	48459747	48702594	Antral follicle number QTL (223151)	REEP1
11	73053087	73269991	Ketosis QTL (223534)	OTOF
11	86320994	86664227	Intestinal atresia QTL (263189)	ROCK2
11	105021683	105114871	Subcutaneous fat thickness QTL (223808)	RXRA
11	105021683	105114871	Subcutaneous fat thickness QTL (223808)	RXRA
11	105021683	105114871	Subcutaneous fat thickness QTL (223808)	RXRA
11	105021683	105114871	Subcutaneous fat thickness QTL (223808)	RXRA
11	105021683	105114871	Subcutaneous fat thickness QTL (223808)	RXRA
11	105268089	105419303	Subcutaneous fat thickness QTL (223809)	COL5A1
11	105268089	105419303	Subcutaneous fat thickness QTL (223809)	COL5A1
12	22798940	23004081	Marbling score QTL (223945)	LHFPL6
12	22901497	23236520	Marbling score QTL (223721)	LHFPL6
13	47720768	47778950	Marbling score QTL (223950)	GPCPD1
13	61566683	62224699	Subcutaneous fat thickness QTL (223711)	NOL4L
13	61566683	62224699	Subcutaneous fat thickness QTL (223711)	NOL4L
14	7844432	8107746	Subcutaneous fat thickness QTL (223716)	ST3GAL1
14	7865552	7951420	Subcutaneous fat thickness QTL (223916)	ST3GAL1
14	8137189	8169248	Subcutaneous fat thickness QTL (223918)	CCN4
14	24590812	24624435	Conformation score QTL (282876)	UBXN2B
14	36011003	36195654	Conformation score QTL (282883)	KCNB2
15	75001650	75995887	Multiple birth QTL (258522)	CRY2
15	75727954	76192434	Subcutaneous fat thickness QTL (223712)	CRY2
15	75879778	75915413	Subcutaneous fat thickness QTL (223836)	CRY2
15	80846525	81846348	Juiciness QTL (222275)	LOC132342374
17	55876002	56046137	Subcutaneous fat thickness QTL (223840)	CCDC60
17	55876002	56046137	Subcutaneous fat thickness QTL (223840)	CCDC60
18	5240349	6170333	Longissimus muscle area QTL (223772)	LOC132342708
18	25722016	25756803	Longissimus muscle area QTL (223756)	KIFC3
18	25813885	25882542	Longissimus muscle area QTL (223757)	CNGB1
18	25832665	26209903	Longissimus muscle area QTL (223709)	CNGB1
18	61559385	62559371	Tenderness score QTL (222266)	BOSTAUV1R425
18	61559385	62559371	Tenderness score QTL (222266)	SBK3
18	61559385	62559371	Tenderness score QTL (222266)	C18H19orf85
18	61559385	62559371	Tenderness score QTL (222266)	BRSK1
18	61559385	62559371	Tenderness score QTL (222266)	LOC132342882
18	61559385	62559371	Tenderness score QTL (222266)	RDH13
18	64522685	65521524	Meat firmness QTL (222298)	ZNF550
18	64522685	65521524	Meat firmness QTL (222298)	ZNF154
18	64522685	65521524	Meat firmness QTL (222298)	LOC107131481
19	36007788	36998151	Multiple birth QTL (258520)	CACNA1G
19	36007788	36998151	Multiple birth QTL (258520)	CACNA1G
19	36007788	36998151	Multiple birth QTL (258520)	CACNA1G
19	36007788	36998151	Multiple birth QTL (258520)	CACNA1G
19	36007788	36998151	Multiple birth QTL (258520)	ACSF2,CHAD
19	36007788	36998151	Multiple birth QTL (258520)	LOC104975061
19	36007788	36998151	Multiple birth QTL (258520)	FAM117A
19	41594056	42594001	Longissimus muscle area QTL (222254)	ZNF385C
19	41594056	42594001	Longissimus muscle area QTL (222254)	RAB5C
21	14800548	15428801	Marbling score QTL (223723)	SLCO3A1
21	14842445	15219453	Marbling score QTL (223960)	SLCO3A1
21	18837293	19260319	Subcutaneous fat thickness QTL (223924)	NTRK3
21	18837293	19260319	Subcutaneous fat thickness QTL (223924)	NTRK3
21	19474861	19484599	Subcutaneous fat thickness QTL (223925)	MRPL46
21	25194048	25229486	Conformation score QTL (282890)	CTSH
21	35032718	35183150	Muscularity QTL (282937)	STXBP6
22	12106802	12195313	Subcutaneous fat thickness QTL (223843)	SCN10A
22	12236370	12317469	Subcutaneous fat thickness QTL (223844)	SCN11A
22	12826540	13203551	Subcutaneous fat thickness QTL (223713)	MYRIP
22	12826540	13203551	Subcutaneous fat thickness QTL (223713)	MYRIP
22	12922611	13149096	Subcutaneous fat thickness QTL (223855)	MYRIP
22	12922611	13149096	Subcutaneous fat thickness QTL (223855)	MYRIP
22	52548484	52585071	Subcutaneous fat thickness QTL (223872)	CCDC12
23	11560373	11597202	Finishing precocity QTL (282911)	MDGA1
23	25232601	25272669	Finishing precocity QTL (282916)	CILK1
24	47693446	47994499	Longissimus muscle area QTL (223773)	ZBTB7C
26	18272204	18444938	Subcutaneous fat thickness QTL (223882)	SLIT1
26	39682007	39898965	Antral follicle number QTL (223147)	TIAL1
26	39682007	39898965	Antral follicle number QTL (223147)	LOC101905098
26	39682007	39898965	Antral follicle number QTL (223147)	INPP5F
26	45605887	45832830	Antral follicle number QTL (223138)	ADAM12
26	45605887	45832830	Antral follicle number QTL (223138)	ADAM12
27	23270756	23916949	Conformation score QTL (282891)	DLC1
27	33549267	33599083	Marbling score QTL (223965)	FGFR1
29	43148023	44147635	Tenderness score QTL (222264)	VPS51
29	43148023	44147635	Tenderness score QTL (222264)	LOC112444863
29	43148023	44147635	Tenderness score QTL (222264)	LOC101903949
29	43148023	44147635	Tenderness score QTL (222264)	SIPA1
29	43148023	44147635	Tenderness score QTL (222264)	LOC101904071
