# Supplementary material for: Genome-WideAnalysis of Copy Number Variations in Three Populations of Nanyang Cattle Using Whole-Genome Resequencing
Source: Genes (Basel). 2025 May 12;16(5):568. doi: 10.3390/genes16050568 (PMC12110791; doi:10.3390/genes16050568)
Supplement: Supplementary file 1 [file genes-16-00568-s001.zip › Supplementary Materials/Supplementary Table S6.xlsx]

## Sheet: Nanyang vs Pinnan
Table S6. List of Vst values and annotated genes
Chr	Start	End	Pos type	Gene name	Vst value
1	10902801	10904400	ncRNA_intronic	LOC132345452	0.616234
1	11833601	11835200	intergenic	LOC132346259	0.477068
1	18534801	18536400	intergenic	LOC112448283	0.510579
1	30912001	30914400	intergenic	GBE1	0.446352
1	44833201	44837600	intronic	LOC132345520,LOC529036	0.480896
1	57204001	57217600	intergenic	CD200	0.4541
1	63789601	63791600	intronic	IGSF11	0.580503
1	65183601	65186000	intronic	FSTL1	0.472865
1	77844401	77846400	intergenic	TP63	0.478214
1	82028001	82030000	intronic	C1H3orf70	0.480862
1	98004401	98006800	intronic	MECOM	0.447131
1	103191201	103196400	intergenic	SI	0.467468
1	103646401	103648400	intergenic	SI	0.697493
1	104379601	104386000	intergenic	TRNAC-ACA_8	0.512691
1	119806001	119808800	intergenic	LOC104968807	0.450029
1	142046801	142052800	intergenic	RIPK4	0.543073
1	154106801	154108400	intronic	TBC1D5	0.482453
2	109601	111600	intergenic	NONE	0.514727
2	1219201	1221200	intergenic	CYFIP1	0.517344
2	2211601	2213600	intergenic	LOC112443608	0.626459
2	6985601	6988800	ncRNA_intronic	LOC101905730	0.510985
2	61661201	61663600	intronic	R3HDM1	0.515286
2	93242001	93244000	intronic	PARD3B	0.546518
2	107281601	107283200	intergenic	RESP18	0.455216
2	129042801	129048400	intergenic	CNR2	0.53678
2	132382001	132384400	intergenic	VWA5B1	0.489514
3	11665601	11670800	exonic	LOC507767	0.771316
3	21028401	21035200	intergenic	TRNAN-GUU_7	0.519011
3	21036401	21039600	upstream	TRNAN-GUU_8,TRNAQ-CUG_5,TRNAV-CAC_6	0.761291
3	27427601	27430400	intergenic	SLC22A15	0.458488
3	34299601	34301200	intergenic	TMEM167B	0.58218
3	36301201	36304000	UTR3	LOC112445980	0.650163
3	47814801	47816400	intergenic	LOC132344872	0.61055
3	55116801	55118400	intergenic	LOC104971650	0.76234
3	56374801	56376800	UTR3	SH3GLB1	0.56689
3	64122001	64124000	intergenic	LOC112446081	0.452071
3	75218801	75220800	intergenic	LRRC7	0.454224
3	92497201	92498800	intronic	ZYG11A	0.622618
3	100092401	100094800	intergenic	ZSWIM5	0.484522
3	103647601	103649600	intronic	SCMH1	0.608678
4	14273201	14276000	intronic	SDHAF3	0.446265
4	17737201	17738800	intergenic	TRNAC-GCA_31	0.639505
4	39633601	39635600	intronic	GNAT3	0.478747
4	52364801	52366800	intergenic	TFEC	0.457137
4	63632401	63634400	intergenic	LSM5	0.545122
4	107424001	107425600	intergenic	OR2A67	0.496298
4	107428401	107449200	intergenic	TPK1	0.445473
4	117924001	117926000	intronic	VIPR2	0.557768
5	732401	734000	intergenic	TSPAN8	0.642818
5	17263601	17268400	intronic	CEP290	0.647674
5	56966801	56968800	intergenic	TIMELESS	0.479501
5	91487201	91488800	intronic	PIK3C2G	0.463593
5	98224401	98226400	intergenic	ETV6	0.467255
5	99170001	99204800	downstream	LOC112446743	0.447283
5	99251201	99255200	intergenic	LOC112446743	0.531049
5	99262801	99275200	intergenic	KLRC1	0.50094
5	100560001	100565600	intergenic	KLRB1	0.582652
5	101986801	101991600	intergenic	LOC101907335	0.511774
5	103098801	103102000	intergenic	CD163L1	0.453691
5	117353601	117357200	intergenic	MIR2285O-5	0.587734
5	120082001	120088400	intergenic	LOC112447203	0.487502
6	58001	59600	intergenic	LOC112447203	0.649826
6	20756801	20758800	intronic	SLC9B1	0.464288
6	80374401	80376000	intergenic	EPHA5	0.475002
6	101716001	101717600	intronic	SLC2A9	0.449115
6	112175601	112178000	intergenic	LOC132345554	0.539417
7	41086001	41089200	intergenic	OR2T54	0.531297
7	41089601	41091600	intergenic	OR2T54	0.512082
7	49020001	49021600	intronic	NRG2	0.514193
7	71784801	71787200	intergenic	GABRB2	0.466347
7	96057601	96059200	intergenic	RIOK2	0.501538
8	10072401	10074000	intergenic	TMEM215	0.457235
8	23016001	23045600	exonic	IFNB1	0.553668
8	26231601	26233200	intronic	BNC2	0.560609
8	32941201	32943200	intergenic	LOC112447953	0.526033
8	33378001	33382800	intronic	PTPRD	0.548342
8	41356001	41357600	intronic	KANK1	0.536006
8	44928001	44930000	intronic	TRPM3	0.452054
8	68366401	68368400	intronic	PEBP4	0.614941
8	94556401	94558000	ncRNA_intronic	LOC107132732	0.624943
8	113054001	113055600	intergenic	LOC132346029	0.507205
9	8366801	8369600	intronic	LOC112448013	0.542903
9	13653601	13668400	intronic	SENP6	0.459367
9	15748401	15751600	intergenic	IMPG1	0.465141
9	15755601	15760400	intergenic	IMPG1	0.61681
9	47151201	47153600	intergenic	LOC112448128	0.446453
9	84391201	84393600	intergenic	STXBP5	0.506022
9	84723601	84731600	intergenic	LOC100850276	0.472017
9	97388001	97393200	intergenic	LOC101908095	0.447743
10	22713601	22715200	intronic	LOC100336282	0.480553
10	22873201	22875600	intronic	LOC100336282	0.608689
10	22880801	22886000	intronic	LOC100336282	0.587751
10	23029201	23038800	intronic	LOC100336282	0.767976
10	23051601	23055600	intronic	LOC100336282	0.456635
10	23205201	23238800	intronic	LOC100336282	0.635097
10	23242801	23248800	intronic	LOC100336282	0.693888
10	23273601	23295600	intergenic	LOC132346290	0.619977
10	24870801	24875200	intergenic	LOC100139247	0.498669
10	24876001	24878000	intergenic	LOC100139247	0.476974
10	24885601	24887600	intergenic	LOC789029	0.457465
10	24956001	24960400	intergenic	LOC788997	0.850938
10	24961601	24969200	intergenic	LOC788997	0.92643
10	24974001	24975600	intergenic	LOC788997	0.669475
10	24978001	24982400	intergenic	LOC788997	0.444454
10	24992001	24995600	intronic	LOC132346281	0.783658
10	25013601	25015200	upstream	LOC132346281	0.548296
10	25079601	25113200	exonic	LOC786808	0.611777
10	25123601	25126800	intergenic	LOC104968753	0.63894
10	25174801	25177200	intergenic	LOC101909777	0.503776
10	25181601	25199600	intergenic	LOC132346350	0.533761
10	29237201	29243600	intergenic	FMN1	0.623301
10	65023201	65030000	intergenic	LOC112448645	0.680429
10	70443601	70445600	intergenic	PCNX4	0.610049
12	38098001	38129200	intergenic	PCDH9	0.768514
12	70724801	70727200	intronic	LOC523431	0.501248
12	85157201	85164800	intronic	RASA3	0.454893
13	3193601	3200000	intergenic	BTBD3	0.676264
13	7325201	7326800	intronic	MACROD2	0.571956
13	11041601	11044000	intergenic	LOC132346864	0.582127
13	16692801	16694800	intronic	PRKCQ	0.537203
13	24886001	24888000	intronic	GPR158	0.522183
13	35232801	35235200	intronic	APMAP	0.501726
13	59910401	59912800	intergenic	LOC132346951	0.495299
13	63640001	63642800	intergenic	LOC132346962	0.532748
13	65977201	65978800	intronic	PLCG1	0.465676
13	68655601	68658400	intronic	CHD6	0.519999
13	73534001	73536400	intergenic	SPINT4	0.822734
13	75005601	75007600	ncRNA_exonic	LOC112449352	0.63528
13	83467201	83472000	intergenic	NONE	0.682726
14	13486001	13489600	intergenic	TMEM65	0.451021
14	24031201	24033200	intergenic	LOC112449511	0.488989
14	26748001	26749600	intergenic	LOC112449576	0.585362
14	38222001	38224400	intergenic	PEX2	0.552488
14	42132801	42135200	intergenic	LOC112449623	0.555313
14	79475201	79477200	intergenic	LOC112449583	0.453669
14	79500001	79502000	intergenic	LOC112449583	0.484403
14	82266801	82274800	intronic	SLC2A5	0.576812
15	7968001	7970400	ncRNA_intronic	LOC112441562	0.617318
15	16416001	16418000	intronic	GUCY1A2	0.51644
15	16806401	16809600	intronic	ACAT1	0.574241
15	40780801	40782400	intergenic	GALNT18	0.460763
15	41626801	41632800	intronic	CTR9	0.551714
15	42126001	42128800	intergenic	LOC112441570	0.462493
15	46110001	46112000	intergenic	OR2D37	0.448857
15	47365201	47368000	intergenic	OR52N5	0.505231
15	47771201	47772800	intronic	LOC616948	0.483032
15	49718801	49720400	intergenic	OR52J3D	0.613363
15	63544001	63546000	intergenic	EHF	0.571536
15	82517201	82522000	intergenic	OR4D11B	0.54966
16	509201	510800	intergenic	OR5W1	0.809707
16	512401	515600	intergenic	TRNAY-GUA_41	0.570096
16	13247201	13256000	intergenic	LOC107133223	0.5484
16	32102001	32104400	intronic	CEP170	0.563115
16	79730801	79733600	intronic	LGR6	0.778184
17	50681201	50683200	intergenic	CCDC60	0.646497
17	66559201	66561200	intronic	HORMAD2	0.595348
17	70668801	70670800	exonic	LOC112441499	0.578574
17	70702401	70706800	intronic	LOC789205	0.50191
17	73142801	73146000	intronic	LOC101903252	0.472606
18	1029201	1031200	intergenic	CFDP1	0.513849
18	13646001	13648000	intronic	ITFG1	0.786828
18	63013201	63018400	UTR3	LOC112441494	0.554366
18	63171601	63173600	intergenic	LOC768229	0.473081
18	64388001	64393200	UTR3	ZNF805	0.471422
18	65818001	65820000	intergenic	OR4C1E	0.53283
19	4379201	4381200	intergenic	KIF2B	0.518699
19	23975201	23978400	intergenic	OR3A2	0.507808
19	61603601	61607200	intronic	PRKCA	0.533003
20	12446401	12448000	intronic	CWC27	0.56992
20	32709201	32712000	intronic	MROH2B	0.481234
20	39932801	39937200	intergenic	TRNAG-GCC_35	0.537844
20	43094401	43096400	intergenic	TRNAC-GCA_185	0.507079
21	1125201	1127600	intergenic	LOC132343322	0.547754
21	25386001	25389200	intronic	MTMR10	0.689591
21	47704801	47706800	intergenic	TTC6	0.702631
21	53542401	53547200	intergenic	LOC132343311	0.634816
21	65770001	65772800	intergenic	KIF26A	0.837914
22	26257201	26259200	intergenic	LOC132343494	0.643379
22	56276001	56278000	intergenic	LOC101905309	0.688471
22	60048801	60050400	intronic	KHDRBS2	0.626546
23	26560401	26566400	UTR5	LOC100847986	0.501114
24	258401	264000	intergenic	LOC101904059	0.546069
24	318401	321200	intergenic	LOC112444205	0.492865
24	44814401	44816800	intronic	ME2	0.66283
24	44817601	44819200	intergenic	LOC112444248	0.535487
25	12759601	12761600	intergenic	TMC7	0.571882
25	39509601	39513600	intergenic	LOC101903496	0.538221
26	15138801	15140400	intergenic	LOC112444461	0.503099
26	15182001	15184000	intergenic	PAX2	0.629044
26	45414001	45416000	intronic	TCERG1L	0.605735
26	48802801	48804400	intronic	TCERG1L	0.610009
27	3694401	3696400	intergenic	LOC112444639	0.61091
27	6931201	6934400	intergenic	LOC112444665	0.494624
27	36694801	36696400	intronic	UBE2E1	0.484025
28	3851601	3853600	intronic	TARBP1	0.575436
28	28661601	28663600	intronic	KAT6B	0.667113
28	29941201	29942800	intergenic	LOC132344145	0.658912
28	35739601	35741200	intronic	VSTM4	0.54278
29	10538801	10542000	intergenic	LOC132344228	0.519944
29	14996801	14998800	intergenic	GDPD4	0.5132
29	21602001	21606000	intronic	LOC107131959	0.488357
29	24685201	24687200	intergenic	OR8B1R	0.787739
29	33280401	33282400	intergenic	ADAMTS15	0.594793
29	37530801	37532800	ncRNA_intronic	LOC132344200	0.47987
29	38102001	38104400	intergenic	SLC22A8	0.449863
29	50199201	50201600	intergenic	LOC529792	0.571417

## Sheet: Nanyang vs Xianan
Table S6. List of Vst values and annotated genes
Chr	Start	End	Pos type	Gene name	Vst value
1	6870401	6872400	intergenic	BACH1	0.781854
1	7217601	7219600	intronic	LTN1	0.830244
1	8024001	8025600	intergenic	LOC104970788	0.765762
1	10636401	10639200	intergenic	APP	0.85678
1	12536401	12538400	intergenic	LOC132346259	0.829769
1	13096801	13099600	intergenic	LOC132346259	0.745425
1	21023201	21024800	intergenic	LOC132345457	0.782232
1	21566801	21569200	intergenic	USP25	0.752575
1	22348801	22350400	intergenic	LOC107132175	0.765003
1	23077601	23080000	intergenic	LIPI	0.770138
1	31202001	31205200	intergenic	GBE1	0.810974
1	32111601	32116000	intergenic	LOC112448288	0.791939
1	34545201	34547200	intergenic	MIR2285CM	0.754815
1	44918401	44923600	intergenic	LOC529036	0.775419
1	46696001	46697600	intergenic	TRNAW-CCA_2	0.81335
1	47142401	47145200	intergenic	ZPLD1	0.749668
1	47836401	47838800	intergenic	TRNAF-AAA	0.766325
1	50123201	50125600	intronic	ALCAM	0.783228
1	54540401	54549600	intergenic	DPPA4	0.779557
1	54654001	54656000	intergenic	LOC112446992	0.788383
1	54971601	54974800	intergenic	LOC132346264	0.770987
1	55264401	55266800	intergenic	LOC112448372	0.740404
1	57300001	57303600	intergenic	BTLA	0.839449
1	57328401	57331600	intronic	ATG3	0.822743
1	58050801	58054800	intronic	CFAP44	0.869088
1	61228401	61230400	intergenic	LSAMP	0.88031
1	63789201	63791600	intronic	IGSF11	0.767063
1	66355201	66362800	ncRNA_intronic	LOC132345641	0.796685
1	70305201	70306800	intronic	LRCH3	0.82471
1	72340001	72342400	intronic	XXYLT1	0.925389
1	77204801	77207200	ncRNA_intronic	LOC132345652	0.780627
1	77843601	77846000	intergenic	TP63	0.903813
1	80188001	80191200	ncRNA_intronic	LOC100847189	0.811686
1	82027201	82030000	intronic	C1H3orf70	0.80678
1	89625601	89628000	intergenic	LOC104970947	0.885873
1	89733601	89738800	intergenic	LOC104970947	0.871451
1	90341601	90344400	intergenic	TBL1XR1	0.834756
1	91907601	91912000	intronic	NAALADL2	0.790029
1	93037601	93040800	intergenic	NAALADL2	0.82398
1	101165201	101170000	intergenic	LOC112448365	0.859795
1	102423601	102426400	intergenic	SI	0.837689
1	103646401	103648400	intergenic	SI	0.805626
1	108489601	108492000	intergenic	IQCJ	0.756798
1	109287201	109291200	intronic	RSRC1	0.764924
1	110093601	110096000	intronic	VEPH1	0.788814
1	110759601	110763200	intronic	LEKR1	0.78638
1	112348401	112350800	ncRNA_intronic	LOC100847501	0.797433
1	113911601	113916400	intergenic	ARHGEF26	0.803141
1	116260401	116263600	intergenic	LOC528748	0.864194
1	119743201	119745200	intronic	LOC104968807	0.908608
1	120734801	120738400	intergenic	TRNAC-ACA_10	0.775603
1	124612001	124614000	intergenic	NONE	0.750934
1	125470801	125473200	intronic	SLC9A9	0.739498
1	132845201	132847200	intronic	STAG1	0.746773
1	133042401	133045600	intergenic	PCCB	0.858425
1	133521601	133523600	intergenic	PPP2R3A	0.73621
1	133531601	133534000	intergenic	PPP2R3A	0.811971
1	141586801	141588400	intronic	FAM3B	0.744138
1	142046801	142048800	intergenic	RIPK4	0.751613
1	145138001	145141200	intergenic	POFUT2	0.96215
1	146642401	146644000	intergenic	TDRP	0.743113
1	146652401	146656000	intergenic	TDRP	0.768239
1	152265601	152268000	intronic	CAPN7	0.753544
1	152733201	152735200	intronic	ANKRD28	0.788803
1	153672001	153675200	intergenic	DAZL	0.742775
1	155360401	155362400	intergenic	LOC132346087	0.742758
2	1488001	1490800	intergenic	AMER3	0.777163
2	2793601	2796800	intergenic	LOC112443608	0.809123
2	2832401	2836000	intergenic	LOC112443608	0.775775
2	3372801	3374800	intergenic	LOC132342898	0.790865
2	3406401	3408400	intergenic	LOC132342898	0.774876
2	3486801	3490800	intergenic	TRNAC-ACA_13	0.79213
2	4036401	4039600	intergenic	TRNAC-ACA_13	0.895313
2	8793601	8795600	intronic	TFPI	0.782522
2	9533201	9536000	intergenic	ZSWIM2	0.786159
2	13856801	13861200	intergenic	DNAJC10	0.906947
2	19995601	20001200	intergenic	MIR4444	0.778027
2	20980001	20983200	intronic	LNPK	0.851827
2	23911601	23913600	intronic	RAPGEF4	0.943486
2	27668001	27670000	intronic	CERS6	0.784206
2	29138401	29140400	intergenic	XIRP2	0.771475
2	29326801	29331200	intergenic	XIRP2	0.751033
2	33260801	33263600	intergenic	LOC107131350	0.808597
2	36692801	36694800	intergenic	MARCHF7	0.769134
2	48092001	48094000	intergenic	LOC107132255	0.869237
2	54356801	54359600	intergenic	KYNU	0.82618
2	54518001	54521600	intergenic	KYNU	0.786624
2	57019201	57020800	intergenic	LRP1B	0.758074
2	59621601	59624800	intronic	THSD7B	0.781698
2	61021201	61023200	ncRNA_intronic	LOC112442665	0.760812
2	66756001	66757600	intergenic	ACTR3	0.751995
2	68584801	68588400	intergenic	LOC112443654	0.753053
2	70226401	70229600	intergenic	LOC100848049	0.825707
2	70299601	70304400	intergenic	LOC100848049	0.877077
2	74494001	74496400	intergenic	LOC784679	0.782584
2	82196401	82199200	intergenic	LOC112442360	0.775832
2	84140401	84143600	UTR3	DNAH7	0.854097
2	87691201	87693600	intergenic	LOC112443615	0.746734
2	87774401	87776400	intergenic	LOC112443615	0.759802
2	88296801	88299600	intergenic	LOC132343175	0.75002
2	98083201	98087200	intergenic	LOC101906862	0.856519
2	99148001	99150000	intronic	ERBB4	0.801535
2	99380001	99382000	intronic	ERBB4	0.873181
2	101322801	101324800	intronic	SPAG16	0.749907
2	127423201	127425200	intergenic	SYF2	0.787273
2	131264401	131267600	intronic	ECE1	0.96347
2	134977601	134979600	intronic	ARHGEF10L	0.963216
3	26001	28400	intergenic	NONE	0.766504
3	226401	230800	intergenic	TBX19	0.802859
3	1625601	1628800	intronic	GPA33	0.779583
3	4534801	4537200	intergenic	LOC132344981	0.749827
3	5394401	5397200	intergenic	LOC132344981	0.756618
3	8159201	8161200	intergenic	PCP4L1	0.846553
3	9854801	9857200	intergenic	OR10J5	0.803954
3	12092801	12095200	intergenic	LOC104971427	0.793535
3	13471201	13473200	intergenic	LOC100850659	0.74721
3	22304401	22308000	intergenic	OR13L12	0.832472
3	22354801	22358000	intergenic	OR13L12	0.78979
3	25379601	25384400	intronic	TENT5C	0.853935
3	26693201	26694800	intergenic	CD58	0.805795
3	28353601	28356000	intronic	SYCP1	0.828504
3	32260001	32266000	intergenic	DRAM2	0.741059
3	35083601	35085200	intronic	VAV3	0.906127
3	38800001	38802400	intergenic	TRNAY-AUA_3	0.755543
3	41536801	41538400	intergenic	OLFM3	0.759967
3	42283201	42285600	intronic	SLC30A7	0.830841
3	42363601	42366800	intronic	RTCA	0.771808
3	45399201	45400800	intronic	DPYD	0.836711
3	57912401	57914400	intronic	COL24A1	0.801282
3	59544001	59547200	intronic	SPATA1	0.808541
3	60066801	60069600	intergenic	LOC132344888	0.904124
3	62234801	62240800	intergenic	TRNAS-GGA_21	0.833968
3	64416801	64424400	intergenic	LOC132345005	0.809195
3	70578801	70580400	intronic	LRRIQ3	0.763827
3	72284401	72287200	intronic	NEGR1	0.861021
3	75907601	75910400	intergenic	LRRC7	0.775389
3	77838001	77840800	intronic	SERBP1	0.797535
3	79501601	79506000	intergenic	MGC137454	0.741079
3	82082001	82085600	intronic	ATG4C	0.764094
3	83569601	83572400	intronic	PATJ	0.82039
3	83966001	83967600	intergenic	LOC104971724	0.79077
3	86070001	86073600	intergenic	LOC112445886	0.76791
3	89984001	89988800	intergenic	TRNAW-CCA_23	0.836072
3	90279201	90282800	intergenic	TRNAW-CCA_23	0.745527
3	90310401	90314800	intergenic	TRNAW-CCA_23	0.778553
3	90584401	90587600	intergenic	TRNAW-CCA_23	0.899437
3	93252001	93254400	intronic	SCP2	0.85329
3	94505601	94508800	intronic	EPS15	0.851402
3	103647201	103649600	intronic	HIVEP3	0.870756
3	117321201	117324800	exonic	ESPNL	0.799413
3	117808401	117810800	intergenic	LOC107132358	0.792903
3	117877201	117879200	intronic	TWIST2	0.970623
3	118229601	118232000	intronic	HDAC4	0.798091
3	118420001	118422400	UTR5	HDAC4	0.773523
3	118480801	118483200	intergenic	LOC101907483	0.934909
3	120572401	120574800	intergenic	STK25	0.838653
4	3868801	3870400	intergenic	NONE	0.786097
4	3947601	3950800	intronic	COBL	0.75595
4	4958401	4960800	intergenic	COBL	0.835298
4	5026001	5029600	intronic	GRB10	0.893607
4	5846001	5848400	intergenic	LOC132345061	0.759446
4	9045601	9049600	intergenic	LOC112446470	0.74007
4	9113601	9118400	intergenic	LOC112446470	0.796673
4	9594801	9598000	intergenic	GNG11	0.901348
4	12419601	12424000	intergenic	PON1	0.850527
4	13946401	13948400	intergenic	LOC618297	0.74422
4	15817201	15820000	intergenic	LOC614650	0.830082
4	16827201	16829600	intergenic	NXPH1	0.801489
4	21316801	21320000	intergenic	LOC112446324	0.814965
4	25904001	25906000	intergenic	AHR	0.80275
4	25953201	25956400	intergenic	TRNAF-GAA_3	0.856901
4	26359601	26362800	intronic	SNX13	0.739386
4	26906001	26908000	intergenic	HDAC9	0.802885
4	27681601	27684000	intergenic	FERD3L	0.755934
4	28058401	28060400	intergenic	FERD3L	0.838538
4	28825201	28827200	intergenic	ITGB8	0.742633
4	29255201	29257200	intergenic	SP8	0.796033
4	33929601	33932000	intergenic	LOC112446473	0.753075
4	39720401	39724800	intronic	SEMA3C	0.875709
4	39946801	39948800	intergenic	SEMA3C	0.759518
4	41762001	41764800	intronic	MAGI2	0.827213
4	41840001	41842000	intronic	MAGI2	0.859768
4	43866401	43870000	intronic	FAM185A	0.834952
4	45346801	45352400	intronic	LHFPL3	0.739891
4	48035601	48038000	intergenic	LOC112446376	0.768724
4	55383201	55386800	intronic	DOCK4	0.800407
4	57080401	57083200	intergenic	LOC132345099	0.742023
4	59468401	59470800	intronic	ELMO1	0.857075
4	63628801	63631200	intronic	PDE1C	0.839311
4	64935201	64936800	intronic	ADCYAP1R1	0.750967
4	78422801	78425200	intronic	INHBA	0.74193
4	80425201	80428400	intronic	CDK13	0.894773
4	82677601	82684800	intergenic	LSM8	0.823875
4	86118801	86124800	intronic	AASS	0.784873
4	89462801	89467200	intergenic	LOC132345190	0.849101
4	97078801	97080400	intergenic	NONE	0.840606
4	105391601	105393600	intronic	PRSS1	0.824089
5	6214001	6216400	intergenic	CSRP2	0.816738
5	14358401	14361200	intergenic	SLC6A15	0.826955
5	16656801	16659200	intergenic	LOC112446650	0.818864
5	16883201	16888000	intergenic	LOC112446650	0.780891
5	18564401	18573600	intergenic	TRNAC-ACA_46	0.803609
5	20491201	20493600	intergenic	LOC132345245	0.845869
5	22744401	22746000	intergenic	SOCS2	0.757508
5	28832001	28835600	intergenic	AQP5	0.836496
5	30006401	30008800	intronic	CCNT1	0.954759
5	31870001	31875600	intergenic	H1-7	0.871656
5	33890001	33892800	intergenic	SLC38A1	0.750207
5	34384801	34386400	intergenic	ANO6	0.785098
5	36092401	36094400	intronic	TMEM117	0.739247
5	36481201	36484800	intergenic	TRNAW-CCA_31	0.850602
5	37167201	37168800	intergenic	LOC112446856	0.897955
5	40191201	40197200	intronic	LRRK2	0.834917
5	40544801	40547200	intronic	SLC2A13	0.850602
5	42172001	42174800	intronic	CPNE8	0.777937
5	42442001	42444800	intronic	CNOT2	0.819834
5	46365201	46368000	intronic	GRIP1	0.862826
5	55820401	55824000	intronic	LRP1	0.888662
5	57903201	57906000	intergenic	LOC132345396	0.8117
5	68466001	68470400	intergenic	ALDH1L2	0.88808
5	76752401	76754800	intergenic	SYT10	0.75781
5	78298001	78300400	intergenic	LOC132345401	0.846444
5	81945601	81948800	intronic	ITPR2	0.878729
5	83008801	83011200	intronic	RASSF8	0.827655
5	92078801	92081200	intergenic	PIK3C2G	0.775585
5	98362401	98366800	intergenic	LOC782957	0.891072
5	98606001	98608000	intergenic	LOC100140174	0.885231
5	100344001	100348000	intergenic	KLRB1	0.86022
5	104096001	104098000	intergenic	LOC101906999	0.792132
5	106732401	106734400	intronic	TEAD4	0.843887
5	108238401	108240400	intronic	CACNA2D4	0.787635
5	108443601	108446400	intronic	CACNA1C	0.861594
5	109164801	109167200	intronic	MICAL3	0.871286
5	114217601	114219600	intergenic	MPPED1	0.927852
5	114246001	114248000	intronic	SULT4A1	0.820252
5	117353201	117357200	intergenic	MIR2285O-5	0.79058
6	1368801	1372400	ncRNA_intronic	LOC132345468	0.763185
6	2299201	2301600	intergenic	NPY1R	0.883409
6	3720401	3724800	intergenic	LOC132345470	0.822137
6	7567601	7570400	intergenic	TRNAC-GCA_69	0.883838
6	9364401	9367600	intergenic	LOC104972658	0.761748
6	13740401	13742800	intergenic	LOC132345574	0.849541
6	14226001	14227600	intergenic	MIR2444	0.742848
6	18223201	18225200	intergenic	DKK2	0.760236
6	21929201	21932800	UTR3	UBE2D3	0.80372
6	22141601	22143200	intronic	BANK1	0.822542
6	22594801	22596800	intergenic	TRNAW-CCA_39	0.791109
6	23321601	23324400	intronic	EMCN	0.867187
6	24349601	24351600	intronic	DNAJB14	0.870513
6	26643601	26646800	intronic	STPG2	0.809508
6	30186801	30188800	intronic	SMARCAD1	0.745892
6	30220401	30222400	intergenic	SMARCAD1	0.799562
6	35768801	35771200	intronic	FAM13A	0.7449
6	37867601	37869600	intergenic	LOC132345490	0.794019
6	41154401	41160000	intergenic	KCNIP4	0.817946
6	42779201	42781200	ncRNA_intronic	LOC104972733	0.750094
6	42786801	42790000	intronic	PPARGC1A	0.736204
6	43053201	43055200	intronic	CCDC149	0.764848
6	44493201	44497600	intronic	PI4K2B	0.879018
6	52103601	52106000	intergenic	TRNAC-GCA_75	0.76225
6	52166401	52169600	intergenic	TRNAC-GCA_75	0.77706
6	54903201	54905600	intergenic	TRNAW-CCA_41	0.736446
6	56330801	56338000	intronic	RELL1	0.820583
6	57765601	57768400	intronic	WDR19	0.737028
6	66088001	66090800	intronic	CORIN	0.807005
6	66424401	66430000	intronic	TEC	0.828538
6	68321601	68324000	intronic	SCFD2	0.868745
6	74538401	74542000	intergenic	TRNAW-CCA_43	0.772552
6	74819201	74821200	intergenic	LOC112447159	0.775218
6	76310001	76313200	intergenic	LOC112447159	0.821291
6	79201201	79203200	intergenic	LOC112447087	0.81348
6	79848001	79850400	intergenic	TECRL	0.79434
6	80168001	80169600	intergenic	LOC132345519	0.756954
6	83624001	83627200	intronic	TMPRSS11E	0.763885
6	84867201	84870400	intronic	LOC782370	0.85081
6	85807201	85817600	exonic	UTP3	0.94768
6	90347201	90348800	intronic	NUP54	0.83364
6	92360401	92362800	intronic	CNOT6L	0.806004
6	103715201	103717200	intronic	STK32B	0.828553
6	113958401	113960400	intronic	SORCS2	0.90223
6	115501601	115505200	intronic	RGS12	0.784845
7	184801	186400	intergenic	LOC101907627	0.799268
7	726801	730000	intronic	RUFY1	0.746036
7	2250001	2252000	intergenic	H2AC25	0.748774
7	2580801	2585200	intergenic	LOC101905254	0.827252
7	8396001	8397600	upstream	OR7A65	0.777858
7	13588801	13598000	intergenic	OR7E202	0.829497
7	21636801	21638800	intronic	RAD50	0.751883
7	23432401	23434400	intergenic	HINT1	0.766119
7	23878801	23880800	intergenic	ADAMTS19	0.837574
7	29910401	29913200	intergenic	LOC107132619	0.773767
7	30457201	30462400	intronic	SNX24	0.746733
7	30920801	30922400	intergenic	SNX2	0.776732
7	34083601	34086000	intergenic	HSD17B4	0.818642
7	37896801	37899600	intronic	CDHR2	0.889524
7	40254801	40256800	intergenic	OR5AE3	0.852819
7	40489601	40491600	intergenic	OR6F1	0.744473
7	45294001	45295600	intergenic	VDAC1	0.791306
7	52121601	52123600	intronic	LOC104968820	0.743038
7	56126801	56128400	intergenic	NONE	0.834382
7	56444801	56446400	intergenic	NONE	0.845368
7	68625201	68626800	intergenic	LOC101905257	0.982929
7	68678401	68680400	intronic	LSM11	0.914307
7	69518401	69521600	intergenic	LSM11	0.772696
7	69524401	69526400	ncRNA_exonic	LOC132345785	0.869699
7	73943601	73946000	intergenic	GABRG2	0.84458
7	74017201	74020000	ncRNA_intronic	LOC132345787	0.798266
7	81906001	81909200	intergenic	ATP6AP1L	0.86531
8	70401	72800	intergenic	OR2T13	0.800377
8	270001	272400	intergenic	LOC112447868	0.869406
8	388801	391200	intronic	ANXA10	0.806297
8	2851601	2853600	intergenic	LOC104969247	0.891495
8	6341601	6343600	intergenic	LOC132346037	0.849411
8	10192001	10195200	intergenic	NUGGC	0.762242
8	14263601	14266800	intergenic	LOC132346039	0.763427
8	18794001	18796800	ncRNA_intronic	LOC132346040	0.7795
8	19085601	19089600	intergenic	IZUMO3	0.914517
8	19918801	19920800	intergenic	LOC132345926	0.750146
8	22804001	22805600	intergenic	LOC132345930	0.781808
8	27126801	27128400	intronic	CNTLN	0.841271
8	30940001	30942400	intergenic	LOC132345940	0.78726
8	31280001	31282400	intergenic	LOC132345940	0.859851
8	31416801	31419200	intergenic	LOC112447953	0.827371
8	32892401	32895200	intergenic	LOC112447953	0.80097
8	43430801	43432800	intronic	KANK1	0.797596
8	44050001	44051600	intronic	DOCK8	0.746937
8	46482001	46484400	intronic	TRPM3	0.768875
8	49299201	49301200	intergenic	ANXA1	0.767715
8	50470001	50473200	intronic	TRPM6	0.779099
8	54373201	54377200	intergenic	LOC132345959	0.866926
8	58238401	58242400	intergenic	LOC112447959	0.76639
8	69076801	69079200	intronic	DMTN	0.86885
8	71934001	71936000	intergenic	NEFL	0.760435
8	78906801	78910800	UTR3	ISCA1	0.796358
8	80933201	80937600	intergenic	FBP2	0.861278
8	81904401	81907200	intergenic	PTCH1	0.746581
8	83647201	83649200	intronic	BICD2	0.832998
8	87558001	87560800	intergenic	LOC112447833	0.795961
8	87700001	87702000	intergenic	LOC112447833	0.896884
8	87984401	87986400	intergenic	LOC112447894	0.799952
8	90387601	90389600	intronic	PLPPR1	0.770681
8	90419601	90422400	intronic	PLPPR1	0.864311
8	92571201	92572800	intergenic	LOC112447966	0.747905
8	95409201	95410800	intergenic	LOC112447836	0.842902
8	107456801	107459600	ncRNA_intronic	LOC132346021	0.78798
8	109337201	109340400	ncRNA_intronic	LOC132346021	0.912846
8	111569201	111571600	intronic	MYT1L	0.763132
8	112489601	112491600	intergenic	LOC132346028	0.752472
9	372401	374400	intergenic	PHF3	0.768659
9	2126001	2127600	intergenic	LOC616304	0.736391
9	2829201	2832000	intergenic	LOC100299705	0.829416
9	4090401	4095200	intergenic	NONE	0.777772
9	4646801	4649200	intergenic	NONE	0.781367
9	5610401	5612400	intergenic	NONE	0.744182
9	5629601	5632000	intergenic	NONE	0.819922
9	7100401	7102400	intronic	ADGRB3	0.84354
9	7144401	7147200	intronic	ADGRB3	0.742932
9	9826401	9828400	intergenic	LOC112448118	0.779679
9	10086001	10088400	intergenic	LOC107132752	0.744943
9	10744401	10747200	intergenic	LOC107132752	0.827614
9	11964401	11968800	intergenic	LOC132346196	0.753377
9	13758401	13760000	intergenic	LOC112448200	0.741783
9	15112001	15113600	intronic	IMPG1	0.766712
9	16981601	16988800	intronic	MEI4	0.819611
9	17883601	17887200	intergenic	LOC132346199	0.741313
9	25210001	25212000	intergenic	TRDN	0.831879
9	33898801	33900800	intergenic	DSE	0.738908
9	39114801	39117200	ncRNA_intronic	CCDC162P	0.788637
9	46545601	46550400	intergenic	TRNAM-CAU_5	0.953074
9	46568001	46572800	intergenic	LOC112448167	0.872608
9	53271601	53274800	intergenic	LOC107132770	0.769848
9	53555601	53558800	intergenic	LOC107132770	0.889235
9	56221201	56223600	intergenic	EPHA7	0.885531
9	57922001	57925200	UTR5	BACH2	0.766183
9	59130001	59132400	intronic	CASP8AP2	0.821204
9	66200801	66204000	intronic	LAMA2	0.790357
9	67494801	67496400	intronic	TMEM200A	0.742525
9	72504401	72506800	intronic	MYB	0.821675
9	76655601	76657200	intergenic	LOC132342082	0.853877
9	79038401	79040400	intergenic	TRNAL-UAA_2	0.775376
9	84066001	84070000	intergenic	STXBP5	0.761705
9	103155601	103158000	intronic	WDR27	0.904527
9	103639201	103641200	intergenic	ERMARD	0.751323
9	104339601	104342800	intergenic	NONE	0.826808
10	9443601	9445200	intronic	ARSB	0.767257
10	14328001	14330800	intronic	CORO2B	0.776178
10	16054001	16056000	intergenic	LOC104973058	0.760799
10	23033201	23035200	intronic	LOC100336282	0.85747
10	23040401	23043200	intronic	LOC100336282	0.750106
10	23044001	23045600	intronic	LOC100336282	0.759877
10	23473201	23477600	intergenic	LOC101907109	0.783179
10	24880801	24885600	intergenic	LOC788997	0.801309
10	24956001	24959600	exonic	LOC132346348	0.871629
10	24961601	24975600	intergenic	LOC132346349	0.950633
10	25070801	25074000	intergenic	LOC100298992	0.814299
10	27346401	27350000	intergenic	OR4G10	0.772285
10	30314801	30317600	intergenic	LOC132346303	0.875842
10	41265601	41267600	intergenic	MDGA2	0.764089
10	52258001	52260800	intronic	ZNF280D	0.848151
10	54026401	54028800	intronic	NEDD4	0.811021
10	60616401	60618400	UTR3	COPS2	0.868852
10	63813601	63815600	intergenic	LOC132346307	0.736727
10	69936001	69938000	intronic	KIAA0586	0.738495
10	71219601	71223200	intronic	PPM1A	0.913232
10	74788001	74790400	intronic	SYNE2	0.737466
10	86888801	86891600	intronic	IFT43	0.743697
10	88986401	88988400	intergenic	LOC101904731	0.769029
10	89185201	89187200	intronic	NRXN3	0.786309
10	97323201	97327200	ncRNA_exonic	LOC132346428	0.739474
11	2731601	2734000	intronic	CNNM3	0.819451
11	4917601	4919200	intergenic	PDCL3	0.858652
11	8362001	8365600	intergenic	LOC101909778	0.807594
11	8966801	8970800	intronic	GPR45	0.867234
11	11746801	11748400	intronic	DYSF	0.849508
11	12060401	12062400	intronic	ZNF638	0.844021
11	19854401	19856400	intergenic	LOC112448759	0.844926
11	27983601	27986000	intergenic	SOCS5	0.850725
11	31675601	31677200	ncRNA_intronic	LOC132346513	0.794852
11	31844401	31848800	intronic	NRXN1	0.906484
11	33154401	33156800	intergenic	TRNAH-GUG_20	0.83087
11	36903601	36907200	intronic	EML6	0.915538
11	41653601	41655200	intergenic	LOC132346576	0.922778
11	41774801	41776400	intergenic	LOC132346576	0.770437
11	42050001	42052000	intronic	GCFC2	0.76533
11	45315601	45317200	intergenic	LOC112448952	0.787165
11	52601601	52603600	intergenic	LOC112448898	0.829214
11	54750001	54753200	intergenic	REG3G	0.75721
11	58054401	58056800	intergenic	LOC112448942	0.749082
11	58767201	58771600	intronic	USP34	0.784778
11	69586001	69588800	intronic	ALK	0.831427
11	85950401	85952800	intronic	GREB1	0.771853
11	94418001	94420000	intronic	DENND1A	0.937805
11	102496401	102498400	intronic	CFAP77	0.810497
11	103773601	103776000	intronic	SNAPC4	0.908503
11	105091601	105093600	intergenic	LOC104973519	0.745213
11	105321201	105325600	intronic	COL5A1	0.77643
11	106178001	106182800	intronic	ANAPC2	0.929181
11	106752801	106754800	intronic	CACNA1B	0.758228
12	366401	368000	intergenic	PCDH20	0.789682
12	1685201	1688400	intergenic	TDRD3	0.809159
12	4748001	4752800	intergenic	PCDH17	0.741498
12	5971601	5974000	intergenic	PCDH17	0.86517
12	6738801	6743200	intergenic	NONE	0.795021
12	21825601	21827200	intronic	LHFPL6	0.745135
12	23620401	23622000	intergenic	POSTN	0.745849
12	24534401	24538000	intronic	CCDC169	0.854257
12	33435201	33439200	intronic	ATP8A2	0.759325
12	37702401	37704800	intergenic	LOC132346771	0.875464
12	37901601	37903600	intergenic	LOC132346771	0.797726
12	42326801	42330800	intergenic	LOC132346715	0.812994
12	45032401	45034400	intergenic	TRNAC-GCA_139	0.776252
12	48032801	48034800	intronic	KLF12	0.744052
12	48100401	48102000	intergenic	KLF12	0.861919
12	51688401	51690800	intronic	MYCBP2	0.851906
12	53164401	53166800	intergenic	LOC104973609	0.743194
12	64380001	64383200	ncRNA_intronic	LOC132346724	0.909696
12	67011601	67016400	intronic	GPC6	0.831816
12	85666001	85668400	intergenic	LOC112449145	0.761951
13	1860801	1864400	intronic	PAK5	0.754098
13	3765601	3767600	intronic	SLX4IP	0.800612
13	27589201	27593200	intergenic	SEPHS1	0.903913
13	28106801	28108800	intronic	FRMD4A	0.884923
13	29061601	29063200	intergenic	FAM107B	0.766439
13	33681601	33684400	intergenic	LOC132346891	0.842779
13	37823201	37824800	intergenic	BANF2	0.798781
13	45735201	45737600	intronic	ADARB2	0.821779
13	47664001	47666400	intergenic	FERMT1	0.771648
13	48462001	48464800	intergenic	FERMT1	0.767601
13	48690001	48692800	intergenic	LOC104973807	0.800553
13	48831201	48834800	intergenic	LOC104973807	0.838948
13	50042001	50043600	intergenic	LOC132346856	0.803739
13	50192401	50196400	intronic	ADAM33	0.850984
13	50805601	50807600	intronic	ATRN	0.798573
13	56636001	56638000	intronic	PHACTR3	0.778776
13	57776401	57779200	intergenic	LOC132346938	0.840835
13	61426801	61429200	intergenic	NOL4L	0.925936
13	65945601	65948400	intronic	TTI1	0.801163
13	71783201	71785600	intronic	TOX2	0.873207
13	80592001	80594000	intronic	TSHZ2	0.796605
14	1461601	1463600	intronic	GML	0.870552
14	2391201	2392800	intergenic	LOC112449592	0.83247
14	7144001	7146400	intergenic	ZFAT	0.912867
14	11423201	11424800	ncRNA_intronic	LOC104973994	0.806854
14	11729201	11732000	intergenic	TRNAC-GCA_149	0.744024
14	18412801	18415600	intergenic	LOC132342151	0.784633
14	19638801	19640800	intergenic	LOC101905779	0.937307
14	20054401	20056400	intronic	ST18	0.740305
14	23756801	23760400	intronic	UBXN2B	0.792199
14	24597601	24601600	intergenic	TOX	0.796156
14	25621601	25623600	intronic	CHD7	0.864979
14	27567601	27569600	intergenic	LOC112449575	0.751617
14	28091201	28095600	intergenic	TRNAH-GUG_24	0.804216
14	29000801	29004800	intronic	SLCO5A1	0.839344
14	37176001	37180800	intergenic	CRISPLD1	0.894995
14	37982401	37984400	intergenic	TRNAC-ACA_136	0.820018
14	42152401	42154400	intronic	ZNF704	0.749022
14	51138801	51141200	intergenic	CSMD3	0.774862
14	55896401	55899200	intronic	ANGPT1	0.770334
14	64760801	64763200	UTR3	VPS13B	0.858372
14	65308001	65310800	intronic	MATN2	0.846487
14	71370801	71372800	intronic	RUNX1T1	0.744621
14	73494401	73496400	exonic	LOC101906456	0.825378
14	75742401	75744000	intronic	WWP1	0.749588
14	76310801	76312400	intergenic	LOC506670	0.825374
14	80552401	80554800	intronic	IMPA1	0.893346
15	1611601	1616000	intronic	GRIA4	0.861293
15	3402001	3405200	intergenic	CASP4	0.807674
15	3495601	3497600	intergenic	CASP4	0.753105
15	3853601	3856400	intergenic	TRNAF-AAA_6	0.794519
15	5314001	5316800	intergenic	DCUN1D5	0.82146
15	8770801	8774000	intronic	CNTN5	0.762454
15	9143601	9145600	intronic	CNTN5	0.854173
15	11994001	11998000	intergenic	TRNAW-CCA_82	0.767188
15	16132001	16134400	intronic	GUCY1A2	0.768843
15	16439201	16441200	intronic	GUCY1A2	0.81567
15	16502401	16505200	intronic	ALKBH8	0.736515
15	17038801	17040400	intronic	C15H11orf65	0.852817
15	17249601	17254000	intronic	DDX10	0.865278
15	19274001	19275600	intergenic	C15H11orf87	0.844119
15	19806401	19809200	intergenic	MIR2285BA-2	0.794156
15	21514801	21517200	intronic	BCO2	0.93442
15	22546001	22548400	intergenic	C15H11orf34	0.853095
15	22826001	22828400	intronic	NCAM1	0.842254
15	27331601	27333200	intronic	SIK3	0.793661
15	30160801	30162400	intronic	NECTIN1	0.843505
15	30380001	30382000	intronic	POU2F3	0.890887
15	37752401	37755200	intergenic	ARNTL	0.882994
15	38450001	38453200	intronic	PARVA	0.797521
15	46143601	46148000	ncRNA_intronic	LOC104974257	0.813816
15	49749201	49752000	intergenic	OR52J3D	0.797912
15	56732401	56734000	intronic	ANO3	0.846058
15	60762801	60765600	intronic	DCDC1	0.838883
15	67571201	67577200	intergenic	TRNAG-CCC_136	0.780606
15	79734801	79736800	downstream	OR5M10	0.755228
15	79970001	79972400	intronic	FADS2B	0.816262
15	82074801	82076800	intergenic	LOC112441663	0.753362
15	84073601	84079200	intergenic	OR4A2C	0.794189
16	2187201	2194000	intergenic	LRRN2	0.78189
16	4935601	4937600	intronic	LOC510860	0.775624
16	5570401	5574800	intronic	LOC100336868	0.74805
16	6222401	6225200	intronic	CFH	0.754911
16	7447601	7451600	intergenic	LOC132342416	0.749506
16	9292801	9294400	intergenic	TRNAK-UUU_24	0.767207
16	9333201	9335600	intergenic	TRNAK-UUU_24	0.869755
16	9985201	9989600	intergenic	TRNAD-AUC_4	0.838804
16	13702801	13706400	intergenic	LOC107133223	0.767264
16	19150401	19154400	intronic	USH2A	0.852222
16	19669201	19671600	intergenic	ESRRG	0.836872
16	21765201	21767200	intergenic	TRNAG-CCC_138	0.823482
16	31598001	31600400	intergenic	LOC112441929	0.814807
16	33124401	33127200	intronic	SDCCAG8	0.815834
16	37288401	37290400	ncRNA_intronic	LOC101902371	0.901286
16	39332401	39334000	intronic	DNM3	0.776303
16	39341601	39343600	exonic	LOC112441830	0.823544
16	57710001	57712800	intergenic	BRINP2	0.74119
16	60578801	60581200	intronic	FAM163A	0.800992
16	64491601	64497200	intronic	SWT1	0.88531
16	66180801	66183200	intronic	HMCN1	0.847139
16	66227601	66231200	intronic	TPR	0.801244
16	72994801	72996400	intronic	HSD11B1	0.874309
16	75335601	75338000	intergenic	CD34	0.96045
16	79034001	79036000	intergenic	DDX59	0.789809
16	79560001	79563600	intronic	CACNA1S	0.911029
16	79730401	79732800	intergenic	PKP1	0.916901
16	80145201	80148000	intronic	LGR6	0.912106
17	848401	850400	intergenic	CPE	0.741505
17	1320001	1321600	intergenic	MIR2285J-1	0.813224
17	4768401	4770400	intronic	GATB	0.750339
17	17376401	17378000	intronic	MAML3	0.776066
17	19345201	19347600	intergenic	LOC112442101	0.81075
17	21444801	21446400	intergenic	LOC132342559	0.862847
17	22634801	22638000	intergenic	LOC112442137	0.776662
17	31116801	31118800	intergenic	LOC132342594	0.743273
17	33588001	33589600	intronic	SPATA5	0.803024
17	43988401	43991200	intergenic	ZNF84	0.767381
17	49068401	49070800	intergenic	LOC132342608	0.905962
17	50117201	50119200	intronic	TMEM132B	0.772963
17	50681201	50683200	intergenic	BRI3BP	0.94502
17	51290001	51292400	intronic	NCOR2	0.866787
17	66559201	66561200	intergenic	LOC132342643	0.879225
17	66862801	66865200	intergenic	TRNAW-CCA_101	0.894842
17	68200001	68202000	intronic	EMID1,KREMEN1	0.79397
18	8413601	8415200	intronic	HSD17B2	0.761822
18	13646001	13648000	exonic	ZNF469	0.780591
18	23488401	23490400	intergenic	CES1	0.841329
18	24278801	24280400	intronic	GNAO1	0.919889
18	27109201	27111200	intergenic	TRNAW-CCA_107	0.757611
18	27126401	27131200	intergenic	TRNAW-CCA_107	0.749165
18	27689201	27694000	intergenic	TRNAW-CCA_107	0.860649
18	31053601	31057600	intergenic	LOC132342819	0.752526
18	43680001	43683200	intergenic	CEBPA	0.990217
18	45142001	45145200	intergenic	LOC112442472	0.871146
18	45418801	45422400	intronic	LOC101903086	0.775035
18	47522001	47524000	intronic	SIPA1L3	0.760906
18	61979201	61982000	intergenic	SHISA7	0.773911
18	62044801	62048400	intergenic	KMT5C	0.867597
19	5234401	5236400	intergenic	SMIM36	0.760201
19	5726401	5729200	intergenic	LOC112442789	0.882242
19	5822001	5826000	intergenic	LOC112442789	0.823419
19	7698401	7700400	intronic	MSI2	0.818897
19	9066401	9068000	intronic	LOC788751	0.813015
19	10040801	10043200	intronic	MED13	0.862185
19	17222001	17224800	UTR3	CRLF3	0.96411
19	21919201	21921600	intronic	DOC2B	0.891127
19	29956801	29960000	intronic	DNAH9	0.817203
19	35478001	35479600	intergenic	WFIKKN2	0.765172
19	35938801	35941200	intronic	CACNA1G	0.963239
19	56348801	56351600	intronic	OTOP3	0.8887
19	57898801	57901200	ncRNA_exonic	LOC112442730	0.967652
19	58002001	58004400	downstream	SLC39A11	0.898326
19	62389201	62392800	intronic	CEP112	0.85297
19	62594801	62597200	intronic	PRKCA	0.918746
20	11952001	11954000	intergenic	MAST4	0.861079
20	14899601	14901200	intergenic	RGS7BP	0.772024
20	18317201	18320400	intronic	PDE4D	0.741085
20	19401201	19404000	intergenic	LOC132343183	0.745502
20	23494801	23496400	intronic	MTREX	0.760382
20	23498401	23500400	UTR3	MCIDAS	0.809366
20	30836401	30838000	intergenic	NONE	0.804737
20	32527601	32532400	ncRNA_intronic	LOC104975271	0.800811
20	43152401	43157200	intergenic	LOC112442954	0.791357
20	44393601	44397600	intergenic	TRNAY-GUA_53	0.762991
20	48083601	48086400	intergenic	LOC112443020	0.900574
20	67278401	67281200	intergenic	LOC112442966	0.901962
20	70523201	70524800	intergenic	MRPL36	0.781947
20	71199601	71201200	intronic	SLC12A7	0.753987
20	71411601	71416800	intergenic	CEP72	0.916574
20	71906401	71909600	intergenic	LOC101906441	0.919754
21	24801	26800	intergenic	IGHM	0.822883
21	3498801	3500400	intergenic	TRNAE-UUC_107	0.755778
21	5425601	5428800	intergenic	ALDH1A3	0.753755
21	14443601	14446000	intergenic	ST8SIA2	0.78473
21	15764801	15766800	intergenic	TRNAC-GCA_188	0.758948
21	17321201	17323200	intronic	AGBL1	0.76322
21	18198801	18202000	intronic	NTRK3	0.741883
21	19730401	19732400	upstream	TRNAC-GCA_189	0.843738
21	23642401	23645600	intergenic	MEX3B	0.882581
21	24253601	24256800	intronic	CTSH	0.805134
21	36228401	36231200	intronic	NOVA1	0.875177
21	38700801	38702400	intergenic	LOC785745	0.77441
21	41308801	41314000	intronic	STRN3	0.820742
21	43168401	43170000	intronic	LOC613444	0.862698
21	44753601	44756000	intronic	PRORP	0.799925
21	48905201	48907200	intergenic	LOC104975415	0.739279
21	51930801	51932800	intergenic	LOC785161	0.794471
21	57114001	57116800	ncRNA_exonic	LOC132343378	0.846724
21	60123601	60126400	intergenic	LOC112443218	0.891899
21	65411601	65414400	intergenic	MEG3	0.893153
21	65770001	65773200	intergenic	LOC101907771	0.932701
21	69852401	69854800	intergenic	LOC112443452	0.890001
22	584001	586400	intergenic	LANCL2	0.803554
22	1475201	1477600	intergenic	TGFBR2	0.901674
22	20635601	20638800	ncRNA_intronic	LOC132343490	0.912242
22	22378001	22380400	intergenic	TRNT1	0.809271
22	23923601	23925600	intergenic	LOC112443518	0.771927
22	24478001	24479600	intergenic	CNTN6	0.796913
22	30990801	30993200	intronic	TAFA1	0.808444
22	45184401	45188000	intronic	CACNA2D3	0.798257
22	48316001	48318400	intronic	STAB1	0.872525
22	48395201	48397200	intergenic	GLYCTK	0.925021
22	48400801	48403200	intronic	ALAS1	0.930902
22	50058001	50062800	intronic	GNAT1	0.889076
22	60183201	60185200	intronic	PLXNA1	0.905692
23	453601	457600	intergenic	KHDRBS2	0.859778
23	2470401	2472800	intronic	BEND6	0.752095
23	3194801	3197200	intergenic	BMP5	0.877017
23	6409201	6411600	intronic	LRRC1	0.914588
23	11779601	11781600	intronic	BTBD9	0.759712
23	21125201	21127600	intergenic	LOC781635	0.837683
23	22239601	22244800	intronic	PKHD1	0.921263
23	27101201	27103200	intronic	CLIC1,MSH5	0.890372
23	29805201	29807600	intergenic	OR2W1	0.742071
23	36116801	36119200	intergenic	LOC132343645	0.825967
23	38858001	38861200	intergenic	LOC132343645	0.816282
23	39008801	39012000	intergenic	RBM24	0.843887
23	48876801	48880000	intergenic	NRN1	0.937046
23	50024401	50028000	upstream	PXDC1	0.855887
23	51117601	51120400	intronic	GMDS	0.857759
23	51630001	51632000	intergenic	LOC132343666	0.783748
23	51796801	51798800	intergenic	LOC104969959	0.789182
24	4354001	4355600	intergenic	TRNAA-CGC_8	0.769327
24	4432001	4434000	intergenic	TRNAA-CGC_8	0.79134
24	4796401	4798000	intergenic	TRNAA-CGC_8	0.790637
24	4798401	4800000	intergenic	LOC132343743	0.758659
24	6001201	6005200	intergenic	LOC132343754	0.819756
24	6770801	6772800	intronic	DOK6	0.841297
24	12640801	12642400	intergenic	SYT4	0.881051
24	29461201	29462800	intronic	SS18	0.865166
24	29569601	29573200	intronic	SS18	0.794091
24	36509601	36512000	intergenic	DLGAP1	0.811496
24	38397601	38399600	intronic	LAMA1	0.863067
24	40786801	40789200	intronic	MTCL1	0.818119
24	41477601	41479600	ncRNA_intronic	LOC104975774	0.752465
24	43884801	43890000	intergenic	LOC101902809	0.863348
24	43937201	43939600	intronic	SLC14A2	0.756849
24	55825601	55828400	ncRNA_intronic	LOC101906657	0.869051
24	57948001	57950000	intronic	CCBE1	0.752445
24	61269201	61271600	intronic	BCL2	0.962031
24	62230801	62233600	intronic	MPG	0.884034
25	448001	450000	exonic	CAPN15	0.87339
25	13102401	13104000	ncRNA_exonic	LOC100849865	0.794646
25	15664401	15666400	intronic	XYLT1	0.931007
25	17396001	17397600	intronic	GPR139	0.812012
25	28133201	28136400	intronic	GALNT17	0.848819
25	35854801	35856800	exonic	LOC617785	0.868528
25	40406001	40408400	intronic	IQCE	0.86147
25	42045201	42047600	intergenic	PDGFA	0.857044
26	1190001	1194000	intergenic	LOC132343996	0.803525
26	15181201	15184000	intergenic	LOC112444500	0.747359
26	16257201	16259600	intergenic	CYP2C282	0.793242
26	17269601	17271200	intronic	LCOR	0.844077
26	26392401	26394000	intergenic	LOC107131335	0.752171
26	27400801	27403600	intronic	SORCS1	0.813994
26	36920801	36922800	intronic	PNLIPRP2	0.771078
26	44780801	44782800	intronic	ADAM12	0.925613
26	47415201	47416800	intronic	PTPRE	0.774831
26	51667201	51668800	UTR5	JAKMIP3	0.744595
26	51848001	51850000	intronic	STK32C	0.813698
27	1049201	1051200	intronic	DLGAP2	0.817567
27	2530001	2537200	intronic	CSMD1	0.958765
27	8225601	8229600	intergenic	LOC132344088	0.783959
27	8341201	8344800	intergenic	LOC132344088	0.773379
27	9462401	9465600	intergenic	LOC112444665	0.781539
27	9896401	9898400	intergenic	LOC112444665	0.816321
27	10149201	10154400	intergenic	LOC112444670	0.741352
27	18753601	18755600	ncRNA_intronic	LOC107131907	0.828591
27	20662801	20665200	intergenic	MSR1	0.845602
27	24353201	24355200	intronic	RBPMS	0.780217
27	34375201	34379200	intronic	ADAM2	0.75959
27	34654001	34656400	ncRNA_intronic	LOC101905820	0.739164
27	36166001	36168000	intronic	GINS4	0.796762
28	8858001	8860400	intronic	RYR2	0.91142
28	10494801	10496800	intergenic	ZP4	0.81097
28	13545201	13546800	ncRNA_intronic	LOC101906006	0.867308
28	14392001	14394400	intronic	PHYHIPL	0.826891
28	17713601	17715600	intergenic	ZNF365	0.862155
28	24317201	24319200	intronic	HERC4	0.833242
28	24864801	24867600	intergenic	KIFBP	0.777802
28	28661201	28663600	intergenic	PLA2G12B	0.781141
28	30290401	30294800	intronic	LOC508976	0.81405
28	31306401	31308800	intronic	KCNMA1	0.823508
28	36055201	36056800	intergenic	SH2D4B	0.852558
28	37046001	37047600	intronic	NRG3	0.787082
28	41628001	41630000	ncRNA_intronic	LOC112444744	0.855572
28	42759601	42762000	intronic	ARHGAP22	0.902101
28	45557201	45560800	intergenic	NONE	0.821725
29	928001	930000	intronic	SMCO4	0.83809
29	1026401	1029600	intronic	DEUP1	0.764842
29	1350401	1352000	intergenic	SLC36A4	0.776585
29	4110001	4113600	intergenic	LOC100139381	0.764362
29	9564001	9566000	intronic	DLG2	0.758592
29	12953201	12957200	intronic	TENM4	0.811202
29	19289201	19293600	intronic	LUZP2	0.853518
29	29761601	29764400	intronic	KIRREL3	0.936237
29	30550801	30553200	ncRNA_intronic	LOC132344194	0.758738
29	31984801	31986400	intergenic	KCNJ5	0.96696
29	32444401	32446800	intergenic	LOC101902145	0.745125
29	33280401	33283600	intronic	OPCML	0.878866
29	42888801	42890800	intronic	NRXN2	0.794911
29	45822801	45825600	intergenic	PPP6R3	0.900834

## Sheet: Pinnan vs Xianan
Table S6. List of Vst values and annotated genes
Chr	Start	End	Pos type	Gene name	Vst value
1	197601	200800	intergenic	NONE	0.861253
1	484401	486400	intronic	LOC618212	0.877983
1	15524801	15526800	intronic	NCAM2	0.842979
1	32495601	32498800	intergenic	LOC112448288	0.881734
1	38107601	38112400	intergenic	EPHA3	0.833632
1	41817201	41821600	intronic	EPHA6	0.865832
1	46618401	46620000	intergenic	LOC112446989	0.811591
1	46691601	46694000	intergenic	TRNAW-CCA_2	0.868089
1	57327601	57331600	intronic	ATG3	0.887851
1	66356401	66363200	ncRNA_intronic	LOC132345641	0.834925
1	69648001	69651200	intronic	SLC12A8	0.856497
1	73291601	73295200	intergenic	LOC101905099	0.982264
1	89735201	89739200	intergenic	LOC104970947	0.850273
1	90997601	90999200	intergenic	TRNAW-CCA_6	0.832149
1	97962001	97964400	intronic	MECOM	0.881496
1	100044401	100046400	intergenic	SERPINI2	0.85272
1	101165201	101170000	intergenic	LOC112448365	0.87917
1	106826001	106828400	intergenic	PPM1L	0.831333
1	112348401	112350800	ncRNA_intronic	LOC100847501	0.830476
1	119395601	119400000	intergenic	CPB1	0.820043
1	121166001	121168000	intergenic	ZIC4	0.82383
1	129375601	129378000	intergenic	TRNAG-UCC_5	0.855665
1	130802001	130804000	intronic	NME9	0.838586
1	136470401	136474400	intergenic	TMEM108	0.838525
1	137465601	137467600	intergenic	ACP3	0.824681
1	138112001	138113600	intronic	CPNE4	0.830189
1	145138401	145141200	intergenic	POFUT2	0.948022
1	153102401	153105600	intergenic	LOC101907539	0.81305
1	158524001	158526800	intergenic	ASMT	0.855064
2	2174401	2176000	intergenic	TRNAC-ACA_12	0.871578
2	2793601	2796800	intergenic	LOC112443608	0.81158
2	2832401	2837600	intergenic	LOC112443608	0.85952
2	3406401	3408400	intergenic	LOC132342898	0.814897
2	3487201	3490800	intergenic	TRNAC-ACA_13	0.887814
2	4036801	4039600	intergenic	TRNAC-ACA_13	0.926783
2	21606001	21610000	intergenic	LOC112442315	0.891754
2	21802001	21804400	intergenic	ATF2	0.908293
2	50521601	50525200	intergenic	LOC510454	0.811828
2	54518401	54522400	intergenic	KYNU	0.826065
2	68584801	68586800	intergenic	LOC112443654	0.83974
2	70299601	70302000	intergenic	LOC100848049	0.848294
2	71896801	71900000	intronic	EPB41L5	0.85331
2	78737601	78739600	intergenic	LOC112442359	0.816803
2	86272801	86281600	intronic	BOLL	0.937655
2	87690001	87693600	intergenic	LOC112443615	0.909349
2	93336401	93343600	intronic	PARD3B	0.859261
2	123811601	123813200	intergenic	LOC132343604	0.860052
2	126152001	126154000	intergenic	SLC9A1	0.924903
2	127423201	127425200	intronic	MAN1C1	0.81793
2	130280401	130282800	intergenic	LOC132343612	0.934028
2	131264401	131267600	intronic	ALPL	0.932257
2	133255601	133257600	intronic	CAPZB	0.85284
2	133800801	133803200	intronic	TAS1R2	0.901497
3	226801	230800	intergenic	LOC790004	0.896164
3	9063601	9067200	intergenic	SLAMF1	0.817464
3	32261201	32266000	intronic	CEPT1	0.817077
3	32372401	32374400	intergenic	DRAM2	0.858289
3	32562001	32564800	intergenic	CD53	0.819205
3	52270801	52274000	intergenic	LOC112445878	0.817106
3	53322401	53325600	intronic	LRRC8D	0.861458
3	55116801	55118400	intronic	PKN2	0.817238
3	56374801	56383200	intergenic	LOC132345002	0.895644
3	59544001	59546000	intronic	SPATA1	0.820516
3	62235601	62238000	intergenic	TRNAS-GGA_21	0.915524
3	64416401	64418400	intergenic	LOC132345005	0.874474
3	66356401	66358400	intergenic	PTGFR	0.82516
3	69342801	69345200	intronic	SLC44A5	0.825358
3	72810001	72814000	UTR5	NEGR1	0.818417
3	79502001	79506400	intronic	MGC137454	0.867848
3	90311601	90314800	intergenic	TRNAW-CCA_23	0.842898
3	109365601	109367200	intergenic	LOC132344944	0.882557
3	116699601	116701600	intergenic	LOC101906731	0.901789
3	117023601	117026400	intronic	RAB17	0.81698
3	117808401	117810800	intergenic	LOC107132358	0.953533
3	117877201	117879200	intergenic	LOC107132358	0.957168
3	118229601	118232000	intronic	HDAC4	0.888993
3	118480801	118483200	intronic	HDAC4	0.853141
3	120236801	120239200	UTR3	CROCC2	0.879154
4	9594801	9598800	intronic	ANKIB1	0.900519
4	16973201	16974800	intergenic	NXPH1	0.839904
4	17738001	17744800	intergenic	TRNAC-GCA_31	0.879246
4	21317201	21319200	intergenic	LOC112446324	0.842923
4	28058801	28060400	intergenic	FERD3L	0.829449
4	28833201	28835200	intronic	MACC1	0.84106
4	29060801	29062800	intronic	ITGB8	0.876384
4	29706001	29710400	intergenic	SP8	0.820355
4	32381601	32384000	intronic	SLC25A40	0.905616
4	37626001	37628000	intronic	PCLO	0.882431
4	43866401	43870000	intronic	GSAP	0.866495
4	45347201	45349600	intronic	ORC5	0.861748
4	57005601	57008000	UTR3	IMMP2L	0.903353
4	59468801	59472400	intergenic	LOC112446332	0.849992
4	63628401	63634400	intronic	BBS9	0.851762
4	65302401	65304400	intronic	ADCYAP1R1	0.901693
4	74612001	74614000	intergenic	HUS1	0.833092
4	75900801	75902800	intergenic	TRNAR-ACG_4	0.845076
4	80425201	80426800	intronic	SUGCT	0.900661
4	80618801	80620400	intronic	SUGCT	0.820169
4	98642801	98644800	exonic	CALD1	0.842641
4	105342801	105345200	intronic	MGAM	0.934943
4	117102001	117104000	intergenic	LOC112446459	0.828093
4	117728801	117731200	intergenic	LOC132345160	0.895169
5	6214001	6216400	intronic	ZDHHC17	0.828488
5	11818801	11820400	intergenic	PPFIA2	0.822593
5	15682401	15686000	intronic	MGAT4C	0.853542
5	18566001	18572000	intergenic	TRNAG-CCC_42	0.920132
5	20455201	20459200	intergenic	LOC101907192	0.835248
5	24987601	24990000	intronic	LOC112446660	0.814467
5	28834001	28836000	intergenic	LOC112446869	0.82124
5	30006401	30008000	intronic	FAIM2	0.886022
5	31872401	31876400	intergenic	OR5BJ2	0.864979
5	41713601	41715200	intergenic	ABCD2	0.821245
5	44971601	44974800	intergenic	CPM	0.814007
5	57904001	57906800	ncRNA_intronic	LOC132345396	0.813403
5	66303601	66307200	intergenic	IGF1	0.893062
5	68466001	68467600	intronic	SLC41A2	0.91021
5	76509601	76511200	intergenic	SYT10	0.849706
5	81940801	81948800	intergenic	PTHLH	0.811909
5	83462801	83464400	intronic	ITPR2	0.839916
5	100344001	100347200	intergenic	CLECL1	0.84013
5	103327201	103328800	exonic	LOC112446756	0.858279
5	104044401	104046800	intronic	PLEKHG6	0.904628
5	108238401	108240400	intronic	CACNA2D4	0.846111
5	108331201	108333200	intronic	DCP1B	0.830991
5	108443601	108446400	intronic	CACNA1C	0.950622
5	109164801	109167200	intronic	MICAL3	0.917375
5	110974401	110976800	intergenic	RPS19BP1	0.944526
5	110988401	110991200	intronic	CACNA1I	0.907176
5	117298401	117300800	intergenic	MIR2285O-5	0.850975
5	119332401	119334800	intronic	LOC101903647	0.928636
6	995601	998000	ncRNA_intronic	LOC132345468	0.828513
6	1572001	1576400	ncRNA_intronic	LOC132345468	0.831642
6	7016801	7018800	intronic	NDST3	0.968647
6	7568001	7571200	intergenic	TRNAC-GCA_69	0.866341
6	8404401	8407200	intergenic	TRAM1L1	0.833675
6	18470401	18472400	intergenic	DKK2	0.889111
6	24349601	24351200	intergenic	EMCN	0.842953
6	34581601	34584800	intergenic	CCSER1	0.886523
6	35768001	35769600	intronic	FAM13A	0.829449
6	41154401	41159600	intronic	KCNIP4	0.85888
6	42585201	42590000	intergenic	GBA3	0.881973
6	45088801	45090400	intergenic	ANAPC4	0.816934
6	72948001	72950800	intergenic	TRNAC-GCA_78	0.834157
6	73591201	73593200	intergenic	TRNAG-UCC_31	0.845472
6	77547201	77550000	intronic	ADGRL3	0.847303
6	85810001	85817600	intergenic	LOC132345523	0.962208
6	103714801	103717200	intronic	STK32B	0.833562
6	115501601	115505200	intronic	RGS12	0.931145
6	116974001	116977200	exonic	LOC132345597	0.89492
6	117042001	117045600	intergenic	LOC132345597	0.936112
7	1869601	1872000	intergenic	LOC112447580	0.851345
7	19042001	19044800	intronic	PTPRS	0.835069
7	29985601	29993200	intergenic	LOC107132619	0.891368
7	30457201	30460400	intergenic	CEP120	0.82698
7	31870801	31875200	ncRNA_intronic	LOC101907246	0.833232
7	32182001	32185600	intergenic	FTMT	0.921722
7	32461201	32464800	intergenic	FTMT	0.845724
7	45331601	45333200	intergenic	LOC112447416	0.880266
7	63474801	63478400	intergenic	GLRA1	0.83914
7	63479201	63481200	intergenic	GLRA1	0.8294
7	68625201	68627600	intergenic	LOC112447526	0.953615
7	106168401	106170400	intergenic	NONE	0.823765
7	107842001	107844400	intronic	FER	0.923763
8	270001	272400	intronic	MFSD14B	0.831508
8	388801	390400	intergenic	MFSD14B	0.863597
8	12062801	12069600	intergenic	ACO1	0.931954
8	23449601	23452000	intronic	FOCAD	0.9071
8	26284801	26290400	intronic	ADAMTSL1	0.885085
8	30430401	30432400	intergenic	LOC132346042	0.865351
8	43336401	43340000	intergenic	LOC132345952	0.91815
8	43340401	43342000	intergenic	LOC132345952	0.826467
8	47196401	47198000	intronic	TRPM3	0.896511
8	69076801	69079200	intronic	GFRA2	0.936546
8	71933601	71935200	intergenic	ADAM7	0.839833
8	83646801	83649200	intergenic	CTSV	0.897719
8	86024001	86026000	intronic	ROR2	0.876141
8	87558001	87560000	intergenic	LOC112447833	0.889708
8	87697601	87702000	intergenic	LOC112447833	0.821846
8	90419601	90422400	intergenic	LOC112447895	0.869182
8	94553601	94558400	intergenic	OR13C1	0.84147
8	98009201	98014000	intergenic	LOC112447955	0.954014
8	100544401	100546800	intergenic	LOC112447838	0.855361
8	110283601	110286400	intergenic	PHF19	0.873128
8	110832801	110834800	ncRNA_exonic	LOC101906903	0.85468
8	111569201	111570800	intergenic	LOC107133158	0.878594
9	232001	234400	intergenic	OR5D65	0.813875
9	341601	344000	intergenic	OR5D65	0.94529
9	1216801	1224000	intergenic	LOC616304	0.823265
9	2770001	2778000	intergenic	LOC100299705	0.834357
9	5629601	5632000	intergenic	NONE	0.859516
9	7144401	7146000	intergenic	LOC132346165	0.914591
9	8138801	8141200	intronic	ADGRB3	0.865871
9	10744401	10747200	intergenic	LOC107132752	0.842162
9	11716001	11718400	intergenic	RIMS1	0.821875
9	16984401	16986000	intergenic	LOC132346167	0.863062
9	16986401	16988800	intergenic	LOC132346167	0.812558
9	20091601	20097600	intergenic	BCKDHB	0.812817
9	23897201	23898800	intergenic	KIAA0408	0.822931
9	40376801	40378800	intergenic	GPR6	0.868627
9	46545201	46550400	intergenic	TRNAM-CAU_5	0.964696
9	46552401	46558000	intergenic	TRNAM-CAU_5	0.966561
9	46560401	46572800	intergenic	TRNAM-CAU_5	0.960746
9	52995201	52997600	intronic	GPR63	0.874904
9	53371601	53378000	intergenic	UFL1	0.844505
9	53555601	53558800	intergenic	UFL1	0.894166
9	54332001	54336000	intronic	MANEA	0.84116
9	54959201	54960800	intergenic	LOC112448132	0.821789
9	56221201	56223600	intergenic	LOC112448185	0.871477
9	72840801	72844400	intergenic	LOC112448066	0.857695
9	91056801	91058800	intronic	IPCEF1	0.854573
9	102804001	102806000	intergenic	SMOC2	0.941344
9	103116401	103118000	intergenic	LOC132346154	0.81799
9	103156001	103158000	intronic	THBS2	0.900372
9	103638801	103641200	intergenic	ERMARD	0.842797
9	104339601	104342800	intergenic	OR8AR1	0.8438
10	950401	957600	intronic	MCC	0.824782
10	17859201	17864000	intronic	LRRC49	0.905376
10	23473201	23476400	intergenic	LOC787726	0.917535
10	23491601	23494800	intergenic	LOC618561	0.839494
10	23501601	23505600	intergenic	LOC101907109	0.84584
10	23519601	23527600	intergenic	LOC101907109	0.933169
10	23564801	23570800	intergenic	LOC104970757	0.869608
10	24969601	24971600	intergenic	LOC788997	0.830492
10	25013601	25017600	intronic	LOC132346281	0.813545
10	41858001	41861200	intergenic	MDGA2	0.861157
10	54024801	54031200	intronic	TEX9	0.909933
10	74344001	74346000	intergenic	TRNAY-GUA_30	0.828555
10	74787201	74790400	intergenic	TRNAC-GCA_116	0.876605
10	86888401	86891600	intronic	LOC509034	0.815952
10	89184001	89187200	intergenic	LOC101904731	0.848831
10	100997601	101000400	intronic	FOXN3	0.865096
11	2731601	2734000	intronic	CNNM4	0.929964
11	3805601	3809600	intronic	COA5	0.879519
11	4022801	4028000	intergenic	MGAT4A	0.813213
11	4917601	4919200	intronic	AFF3	0.841333
11	6979601	6981200	ncRNA_intronic	LOC132346540	0.840475
11	8362001	8366400	intergenic	LOC112448962	0.819253
11	8966801	8970800	intergenic	LOC101909778	0.93203
11	11820801	11822800	intronic	EXOC6B	0.820459
11	12060401	12062400	intronic	EXOC6B	0.850956
11	16204801	16206800	intergenic	FAM98A	0.819444
11	27982401	27986000	intronic	SRBD1	0.811631
11	31876401	31879600	ncRNA_intronic	LOC132346513	0.857838
11	32159601	32162800	intergenic	LOC132346513	0.811592
11	34622801	34624400	intergenic	LOC132346514	0.837959
11	36985201	36988400	intronic	ACYP2	0.885409
11	43442001	43444400	intergenic	LOC104973361	0.882718
11	44345601	44349200	intronic	SH3RF3	0.88914
11	47122401	47124400	intergenic	LOC112448875	0.821733
11	50308001	50309600	intronic	DNAH6	0.814919
11	59252801	59254800	intergenic	LOC132346516	0.850441
11	84187601	84189200	intergenic	LOC782101	0.812594
11	85950401	85952800	intergenic	NONE	0.978664
11	90752801	90755200	ncRNA_intronic	LOC100847972	0.913169
11	101932401	101934400	intronic	MED27	0.839035
11	102632801	102635600	intronic	CFAP77	0.903732
11	103773601	103776000	exonic	LOC132346647	0.921547
11	105091601	105093600	intronic	RXRA	0.915142
11	106178001	106182800	intronic	GRIN1	0.973816
12	366001	368000	intergenic	NONE	0.832967
12	1686801	1689200	intronic	TDRD3	0.897847
12	4748401	4752800	intergenic	LOC132346711	0.855992
12	5588801	5593600	intergenic	PCDH17	0.871593
12	5741601	5743200	intergenic	PCDH17	0.819878
12	6739201	6744400	intergenic	PCDH17	0.815786
12	14328401	14330800	intergenic	LACC1	0.903938
12	14716001	14718000	intronic	TSC22D1	0.813644
12	21825201	21827600	intronic	LOC132346804	0.955621
12	26970001	26972000	intergenic	TRNAE-UUC_68	0.87875
12	38125601	38128400	intergenic	LOC132346771	0.833715
12	38140801	38143600	intergenic	LOC132346771	0.838276
12	42175601	42177200	intergenic	LOC132346715	0.924108
12	51688001	51690000	intergenic	LOC132346718	0.817002
12	87132001	87135600	intergenic	CHAMP1	0.813547
13	3193601	3200000	intergenic	PAK5	0.868335
13	10711601	10713600	UTR5	LOC100297905	0.832386
13	24318401	24323600	intergenic	C13H10orf67	0.851288
13	43106801	43108800	intergenic	ASB13	0.848734
13	45735201	45737600	intergenic	LOC132346912	0.924324
13	53781201	53784800	intronic	OPRL1	0.957787
13	58440401	58442800	intergenic	LOC132346938	0.952094
13	61426801	61429200	intronic	TTLL9	0.966406
13	72268001	72269600	intergenic	MYBL2	0.855479
13	75005201	75008000	intronic	LOC132346841	0.849039
13	83468001	83470800	intergenic	CBLN4	0.954061
14	2391601	2394000	intergenic	LOC112449592	0.956365
14	3207601	3210800	intronic	TRAPPC9	0.945564
14	7144001	7146400	intronic	ZFAT	0.94445
14	10170801	10173200	intergenic	ADCY8	0.818787
14	13050401	13053200	intergenic	LOC112449609	0.929998
14	19638801	19640800	intergenic	UBE2V2	0.959217
14	23756401	23760400	intergenic	LOC132342195	0.843335
14	26746001	26751600	intergenic	LOC112449511	0.906041
14	40362401	40365200	intergenic	PEX2	0.867056
14	40622001	40624400	ncRNA_intronic	LOC132342161	0.84389
14	52510001	52511600	intergenic	CSMD3	0.898572
14	52516401	52518400	intergenic	CSMD3	0.837051
14	71320401	71323200	intronic	TRIQK	0.820122
14	75740001	75744000	intronic	CNBD1	0.857654
14	77270001	77273200	intergenic	LOC100847874	0.849953
14	82267201	82271200	intergenic	LOC112449658	0.972811
15	1613601	1615200	intronic	KBTBD3	0.831706
15	2589201	2591600	intergenic	GRIA4	0.815586
15	2792001	2796000	intergenic	GRIA4	0.863458
15	3590001	3594800	intergenic	CASP4	0.838171
15	13067201	13070400	intergenic	TRNAW-CCA_82	0.842746
15	19018401	19020000	intergenic	DDX10	0.884811
15	22545601	22549200	intronic	BCO2	0.883803
15	22826001	22828400	intergenic	C15H11orf34	0.940859
15	25454001	25455600	intergenic	LOC132342315	0.943114
15	30380001	30382000	intergenic	NECTIN1	0.94008
15	56708401	56710400	intronic	LOC786996	0.822255
15	77841201	77843200	intronic	PTPRJ	0.911588
15	83575201	83577200	intronic	LOC613282	0.817598
15	84073601	84080000	intergenic	LOC132342295	0.883115
16	2187601	2194000	intronic	PIK3C2B	0.934371
16	5573201	5575600	intergenic	CR1L	0.831597
16	9333201	9335600	intergenic	LOC789494	0.864195
16	25317201	25320800	intergenic	LOC132342422	0.889975
16	31987201	31988800	intronic	KIF26B	0.841011
16	44484001	44486000	intergenic	CA6	0.821875
16	48929201	48931200	intergenic	LOC132342473	0.820977
16	64492001	64497600	intronic	NMNAT2	0.909282
16	72995201	72997200	intronic	HHAT	0.887785
16	79034001	79036000	intergenic	NR5A2	0.908248
16	79560001	79563600	intronic	KIF21B	0.959286
16	80145201	80147600	intronic	PPP1R12B	0.904547
16	80366001	80368000	intronic	LGR6	0.900171
16	81006001	81013600	intergenic	TNNT2	0.886136
17	1103601	1105200	intergenic	LOC101903170	0.819184
17	2312801	2314800	intergenic	NPY2R	0.862877
17	9358801	9360800	intergenic	LOC112441991	0.816278
17	18060401	18062400	intronic	MGST2	0.880482
17	23483601	23485200	intergenic	LOC112442137	0.879266
17	30035601	30037200	intergenic	INTU	0.880767
17	32380001	32383200	intronic	FAT4	0.880732
17	33588001	33590000	intergenic	ANKRD50	0.818978
17	35868001	35870800	intergenic	TRPC3	0.840981
17	40172401	40174400	exonic	LOC132342599	0.923992
17	41168401	41172400	intergenic	GASK1B	0.845837
17	45931201	45932800	intergenic	LOC104974620	0.88649
17	50681601	50684000	intronic	TMEM132B	0.936218
17	51290001	51292400	UTR5	NCOR2	0.856405
17	51446401	51449600	intronic	NCOR2	0.937695
17	59738401	59741600	intergenic	LOC112442045	0.973139
17	66863201	66865200	intergenic	TRNAW-CCA_101	0.867679
17	73142801	73146000	intergenic	LOC112442084	0.876374
18	146001	148400	intergenic	NONE	0.85819
18	730401	737600	intergenic	NONE	0.830756
18	8413601	8415600	intronic	PLCG2	0.856179
18	15208001	15211200	intergenic	C18H16orf87	0.827426
18	24278801	24280400	intronic	GNAO1	0.884158
18	32176001	32177600	intergenic	TRNAC-ACA_172	0.878456
18	39326801	39328400	intronic	AP1G1	0.825037
18	43680001	43683200	intergenic	SLC7A10	0.96452
18	43872801	43875200	intronic	PEPD	0.845633
18	47717601	47719600	exonic	LOC107131422	0.887459
18	48402401	48404400	intronic	ACTN4	0.820901
18	51085601	51087200	intergenic	LOC132342860	0.825599
18	51314401	51318000	intergenic	RABAC1	0.831617
18	52910801	52913600	intronic	EXOC3L2	0.818753
18	55207601	55209600	intronic	SULT2B1	0.823688
18	57608001	57610400	intergenic	LOC100300478	0.81253
18	57822001	57824000	intronic	ZNF432	0.835424
18	61978801	61981200	intronic	SBK3	0.954558
18	62044401	62048400	intronic	C18H19orf85	0.934431
18	62177601	62180000	intronic	BRSK1	0.898054
18	65816001	65820000	intergenic	LOC101903649	0.900049
19	308401	310400	intergenic	OR4C1E	0.960711
19	388401	391200	intergenic	OR4C1E	0.823053
19	2752001	2754400	intergenic	TRNAS-GGA_96	0.827616
19	5726801	5729200	intergenic	SMIM36	0.824811
19	8068001	8070800	intergenic	AKAP1	0.879819
19	9202401	9208000	intergenic	LOC112442599	0.86226
19	17222001	17224000	intronic	ASIC2	0.955062
19	21919201	21921600	intronic	NXN	0.917923
19	25758001	25760400	intergenic	WSCD1	0.914357
19	29956801	29960000	intergenic	PIRT	0.958018
19	35938801	35941200	intergenic	WFIKKN2	0.961533
19	56348801	56352400	intronic	SLC16A5	0.98342
19	57898401	57901200	intronic	SDK2	0.937154
19	58002001	58004400	ncRNA_exonic	LOC112442730	0.936639
19	62594801	62597200	intronic	CEP112	0.917287
20	244801	250000	intergenic	LOC132343197	0.937015
20	2723201	2725200	intergenic	GABRP	0.942203
20	2956801	2961600	intronic	RANBP17	0.856948
20	12214001	12215600	ncRNA_intronic	LOC107131559	0.853852
20	28904801	28912800	ncRNA_intronic	LOC132343227	0.963642
20	32521601	32533600	intergenic	NONE	0.896919
20	32704001	32712400	intronic	OXCT1	0.885606
20	48083601	48086400	intergenic	LOC112443020	0.83191
20	66440401	66442000	intergenic	LOC104969118	0.882282
20	67278001	67280000	intergenic	LOC112442966	0.906544
20	67420401	67422800	intergenic	LOC112442966	0.940434
20	70350401	70352400	intergenic	TRNAW-CCA_125	0.947745
20	70523201	70524800	intergenic	TRNAW-CCA_125	0.906708
20	70596401	70599200	intergenic	TRNAW-CCA_125	0.935504
20	71411601	71416800	intronic	LOC617224	0.908686
21	17149601	17152400	intronic	AGBL1	0.843175
21	24254001	24255600	intronic	ADAMTSL3	0.819945
21	36877601	36880000	UTR5	NOVA1	0.878225
21	41312001	41314000	intronic	SCFD1	0.832744
21	57114001	57115600	intronic	SLC24A4	0.87136
21	58171601	58175200	intronic	UNC79	0.838791
21	58301601	58304400	intronic	UNC79	0.830885
21	60123601	60125600	intronic	CLMN	0.976402
21	65411201	65414400	intronic	WDR25	0.941319
21	68716801	68719600	intergenic	KIF26A	0.925718
21	68961601	68963200	intergenic	LOC132343400	0.946856
22	906801	908800	intronic	EGFR	0.878352
22	22378001	22382000	intergenic	SETMAR	0.824044
22	24300401	24302800	intergenic	CNTN4	0.884629
22	48395201	48398000	intronic	NISCH	0.961542
22	48400801	48403200	intronic	NISCH	0.969784
22	50056401	50062800	intronic	IFRD2	0.984227
22	53730401	53732800	intergenic	LIMD1	0.850286
22	56276001	56278000	exonic	LOC132343527	0.904359
22	57454401	57456400	intronic	FGD5	0.876733
22	58212001	58214000	intergenic	WNT7A	0.812564
23	6409601	6411600	intronic	MLIP	0.867817
23	6620001	6622000	intronic	LRRC1	0.871099
23	7599601	7601600	intronic	SYNGAP1	0.859898
23	48749601	48751600	intergenic	LY86	0.86235
23	48876801	48880000	intronic	F13A1	0.945816
23	51796801	51798800	ncRNA_intronic	LOC104969983	0.87145
24	4430801	4433600	intergenic	FBXO15	0.88788
24	6000801	6005200	intergenic	LOC132343743	0.856398
24	13715601	13718000	intergenic	LOC112444213	0.815659
24	16064801	16070000	intergenic	LOC112444187	0.829223
24	31034001	31038800	intergenic	TRNAC-GCA_205	0.881832
24	43942401	43944800	intergenic	LOC101902809	0.818922
24	44817601	44820400	intergenic	TRNAC-ACA_205	0.877513
24	47360401	47364400	intergenic	LOC132343785	0.905616
24	54973601	54975200	intronic	TCF4	0.837611
24	55825601	55828400	intergenic	LOC132343795	0.872317
25	35854801	35856800	exonic	ZAN	0.871295
25	36551601	36554800	intronic	CYP3A28	0.814762
25	38913201	38915200	intronic	TNRC18	0.970976
25	40406001	40407600	upstream	LOC132343886	0.818922
26	36918801	36926000	intergenic	PNLIPRP3	0.870619
26	44780801	44782800	intergenic	LOC112444501	0.919468
26	47415201	47416800	intergenic	LOC132343980	0.83921
27	436801	440800	intergenic	LOC132344026	0.831157
27	2530001	2536000	intronic	CSMD1	0.9649
27	20663201	20665600	intergenic	FGF20	0.86437
27	36166001	36168000	intergenic	LOC112444671	0.88939
27	41020401	41022400	intergenic	RARB	0.885007
28	4547201	4550000	intronic	DISC1	0.954507
28	8857601	8860400	intronic	GPR137B	0.827146
28	14392001	14393600	ncRNA_intronic	LOC101906006	0.891091
28	22425201	22427600	intronic	CTNNA3	0.885241
28	26755601	26758000	intronic	PALD1	0.828888
28	30290401	30294800	intronic	ADK	0.82291
28	36054801	36057200	intergenic	SH2D4B	0.872896
28	40804001	40806400	intronic	GRID1	0.83354
28	40862401	40864400	intronic	GRID1	0.826367
28	42134801	42136400	intergenic	LOC112444750	0.892492
29	928001	930000	exonic	LOC101906859	0.926953
29	4900001	4903200	intergenic	LOC132344227	0.818546
29	19288401	19291200	intergenic	LOC112444840	0.888881
29	20205601	20207200	intronic	LUZP2	0.850391
29	29761601	29764400	intronic	KIRREL3	0.832551
29	30792401	30794000	intergenic	LOC112444872	0.817891
29	31984801	31987200	intergenic	ETS1	0.921782
29	35435201	35437200	intronic	NTM	0.868072
29	36636801	36822000	intergenic	LOC132344198	0.976404
29	37711601	37715200	intergenic	LOC519862	0.876244
29	39497201	39499200	intergenic	PAG11	0.820289
29	42802401	42804800	intronic	SLC22A11	0.893735
29	42889201	42890800	intronic	NRXN2	0.841013
29	43956801	43958400	exonic	LOC101904071	0.83533
29	45822401	45825600	intronic	LRP5	0.978871
29	46391201	46392800	intronic	TPCN2	0.919008
29	48421601	48424400	intergenic	MRGPRG	0.901175
29	49438001	49440400	ncRNA_intronic	LOC132344217	0.899141
29	50400401	50407600	exonic	LOC100850574	0.970287
29	50408401	50413200	exonic	LOC100850574	0.978728
