# Supplementary material for: Genome-WideAnalysis of Copy Number Variations in Three Populations of Nanyang Cattle Using Whole-Genome Resequencing
Source: Genes (Basel). 2025 May 12;16(5):568. doi: 10.3390/genes16050568 (PMC12110791; doi:10.3390/genes16050568)
Supplement: Supplementary file 1 [file genes-16-00568-s001.zip › Supplementary Materials/Supplementary Table S7.xlsx]

## Sheet: Sheet1
Table S7. Functional enrichment of GO and KEGG pathways for Vst-harbored genes
Category	Term	Count	PValue	Genes
GOTERM_MF_DIRECT	GO:0042803~protein homodimerization activity	13	0.00629946	IZUMO3, CEBPA, TENM4, LRRK2, PDGFA, ECE1, TRNT1, HSD11B1, ERBB4, KYNU, DPYD, BCL2, SEPHS1
GOTERM_MF_DIRECT	GO:0008331~high voltage-gated calcium channel activity	3	0.00808206	CACNA1C, CACNA1S, CACNA1G
GOTERM_MF_DIRECT	GO:0046872~metal ion binding	36	0.00959749	PRSS1, PDE1C, NRXN1, PON1, MYCBP2, LTN1, LOC101905254, DYSF, XYLT1, ECE1, CACNA1C, DOC2B, HDAC9, CACNA1G, CSRP2, IMPA1, ADAMTS19, HIVEP3, GNAT1, CACNA1S, BCO2, SEPHS1, TP63, LNPK, VAV3, CNOT6L, MICAL3, ADAM33, TGFBR2, GNAO1, TEC, STK25, KCNMA1, DPYD, ADAM12, FBP2
GOTERM_CC_DIRECT	GO:0005829~cytosol	47	0.00111623	PI4K2B, DOCK4, PATJ, ALAS1, DNAH7, MPG, GBE1, DENND1A, LRRK2, LOC614650, LTN1, ARHGEF10L, MSI2, AHR, BICD2, LRRC1, HERC4, KYNU, C15H11ORF65, MYB, PPP6R3, PLXNA1, CEP72, CTSH, NCAM1, EPS15, SULT4A1, CNTLN, ATG3, DMTN, MICAL3, PRKCA, TRNT1, POU2F3, SORCS2, TDRD3, PPM1A, MEX3B, NOL4L, TEC, CNOT2, DPYD, LANCL2, CRLF3, LRCH3, RBM24, FBP2
GOTERM_CC_DIRECT	GO:0016529~sarcoplasmic reticulum	4	0.00198277	SLC30A7, ITPR2, CACNA1S, TRDN
GOTERM_CC_DIRECT	GO:0033017~sarcoplasmic reticulum membrane	4	0.00352222	SLC30A7, RYR2, ITPR2, TRDN
GOTERM_CC_DIRECT	GO:0098552~side of membrane	5	0.00405969	NRN1, NEGR1, LSAMP, GPC6, OPCML
GOTERM_CC_DIRECT	GO:0098982~GABA-ergic synapse	4	0.00719683	CNTN5, ERBB4, GABRG2, PCDH17
GOTERM_CC_DIRECT	GO:0005886~plasma membrane	84	0.00761411	ALK, APP, PI4K2B, PATJ, DOCK4, TENM4, OR10J5, UBE2D3, DYSF, ECE1, DOC2B, AQP5, OR2T13, BICD2, PPP6R3, GPR139, HMCN1, SEPHS1, CLIC1, KIRREL3, IZUMO3, VAV3, EPHA7, SLC6A15, SLC39A11, NPY1R, COBL, PRKCA, ANXA10, SORCS2, GABRG2, TRDN, ANO3, TGFBR2, EMCN, ADGRB3, CDHR2, ADAM12, KCNMA1, LANCL2, ELMO1, PKP1, RELL1, ZP4, RAPGEF4, PLPPR1, NRN1, KLRB1, LRP1, SEMA3C, NRXN1, MYCBP2, ITPR2, SLCO5A1, OR13L12, …
GOTERM_CC_DIRECT	GO:0043005~neuron projection	9	0.00766331	EPHA7, PLPPR1, TENM4, NEGR1, LSAMP, NPY1R, GABRG2, OPCML, CACNA1G
GOTERM_CC_DIRECT	GO:0005790~smooth endoplasmic reticulum	3	0.00868871	APP, RYR2, DMTN
GOTERM_MF_DIRECT	GO:0042803~protein homodimerization activity	13	0.00629946	IZUMO3, CEBPA, TENM4, LRRK2, PDGFA, ECE1, TRNT1, HSD11B1, ERBB4, KYNU, DPYD, BCL2, SEPHS1
GOTERM_MF_DIRECT	GO:0008331~high voltage-gated calcium channel activity	3	0.00808206	CACNA1C, CACNA1S, CACNA1G
GOTERM_MF_DIRECT	GO:0046872~metal ion binding	36	0.00959749	PRSS1, PDE1C, NRXN1, PON1, MYCBP2, LTN1, LOC101905254, DYSF, XYLT1, ECE1, CACNA1C, DOC2B, HDAC9, CACNA1G, CSRP2, IMPA1, ADAMTS19, HIVEP3, GNAT1, CACNA1S, BCO2, SEPHS1, TP63, LNPK, VAV3, CNOT6L, MICAL3, ADAM33, TGFBR2, GNAO1, TEC, STK25, KCNMA1, DPYD, ADAM12, FBP2
Category	Term	Count	PValue	Genes
KEGG_PATHWAY	bta04713:Circadian entrainment	9	7.02051e-05	GNAO1, RYR2, GUCY1A2, KCNJ5, PRKCA, CACNA1C, GNG11, GRIA4, CACNA1G
KEGG_PATHWAY	bta04728:Dopaminergic synapse	9	0.000547719	GNAO1, KCNJ5, ITPR2, PRKCA, CACNA1C, PPP2R3A, GNG11, GRIA4, ARNTL
KEGG_PATHWAY	bta04723:Retrograde endocannabinoid signaling	9	0.00123601	GNAO1, KCNJ5, ITPR2, PRKCA, CACNA1C, CACNA1S, GNG11, GABRG2, GRIA4
KEGG_PATHWAY	bta04726:Serotonergic synapse	8	0.00141019	GNAO1, APP, KCNJ5, ITPR2, PRKCA, CACNA1C, CACNA1S, GNG11
KEGG_PATHWAY	bta04929:GnRH secretion	6	0.0019221	KCNJ5, ITPR2, PRKCA, CACNA1C, CACNA1S, CACNA1G
KEGG_PATHWAY	bta04924:Renin secretion	6	0.0032038	GUCY1A2, PDE1C, KCNMA1, ITPR2, CACNA1C, CACNA1S
KEGG_PATHWAY	bta04725:Cholinergic synapse	7	0.00493497	GNAO1, BCL2, ITPR2, PRKCA, CACNA1C, CACNA1S, GNG11
KEGG_PATHWAY	bta04724:Glutamatergic synapse	7	0.00493497	GNAO1, ITPR2, PRKCA, DLGAP1, CACNA1C, GNG11, GRIA4
KEGG_PATHWAY	bta04921:Oxytocin signaling pathway	8	0.00558777	GNAO1, RYR2, GUCY1A2, KCNJ5, ITPR2, PRKCA, CACNA1C, CACNA1S
KEGG_PATHWAY	bta04911:Insulin secretion	6	0.00614222	RYR2, KCNMA1, PRKCA, CACNA1C, CACNA1S, RAPGEF4
KEGG_PATHWAY	bta04727:GABAergic synapse	6	0.0081607	GNAO1, PRKCA, CACNA1C, CACNA1S, GNG11, GABRG2
KEGG_PATHWAY	bta05032:Morphine addiction	6	0.00853692	GNAO1, KCNJ5, PDE1C, PRKCA, GNG11, GABRG2
KEGG_PATHWAY	bta04925:Aldosterone synthesis and secretion	6	0.0101622	KCNJ5, ITPR2, PRKCA, CACNA1C, CACNA1S, CACNA1G
KEGG_PATHWAY	bta04020:Calcium signaling pathway	10	0.0103644	RYR2, PDE1C, ERBB4, ITPR2, PDGFA, PRKCA, CACNA1C, CACNA1S, TRDN, CACNA1G
KEGG_PATHWAY	bta04261:Adrenergic signaling in cardiomyocytes	7	0.0214378	RYR2, BCL2, PRKCA, CACNA1C, PPP2R3A, CACNA1S, RAPGEF4
KEGG_PATHWAY	bta04270:Vascular smooth muscle contraction	6	0.0455163	GUCY1A2, KCNMA1, ITPR2, PRKCA, CACNA1C, CACNA1S
