# Supplementary material for: Genome-WideAnalysis of Copy Number Variations in Three Populations of Nanyang Cattle Using Whole-Genome Resequencing
Source: Genes (Basel). 2025 May 12;16(5):568. doi: 10.3390/genes16050568 (PMC12110791; doi:10.3390/genes16050568)
Supplement: Supplementary file 1 [file genes-16-00568-s001.zip › Supplementary Materials/Supplementary Table S8.xlsx]

## Sheet: Sheet1
Table S8. Functional enrichment of GO and KEGG pathways for Vst-harbored genes
Category	Term	Count	PValue	Genes
GOTERM_BP_DIRECT	GO:0007156~homophilic cell adhesion via plasma membrane adhesion molecules	9	0.000284926	KIRREL3, PCDH9, PCDH20, FAT4, CNTN4, MDGA2, SDK2, PCDH17, NECTIN1
GOTERM_BP_DIRECT	GO:0002076~osteoblast development	4	0.000294566	HDAC4, LRP5, LIMD1, PTHLH
GOTERM_BP_DIRECT	GO:0098609~cell-cell adhesion	9	0.000751847	KIRREL3, EMCN, NEGR1, LRP5, ITGB8, CTNNA3, FAT4, CNTN4, EGFR
GOTERM_BP_DIRECT	GO:0048384~retinoic acid receptor signaling pathway	4	0.000954586	RXRA, THRB, RARB, ACTN4
GOTERM_BP_DIRECT	GO:0042391~regulation of membrane potential	6	0.00182303	GLRA1, GABRP, RIMS1, GABRB1, ASIC2, GRIN1
GOTERM_BP_DIRECT	GO:0006811~monoatomic ion transport	6	0.00247209	GLRA1, GABRB1, GRID1, TPCN2, GRIA4, GRIN1
GOTERM_BP_DIRECT	GO:0007155~cell adhesion	11	0.0044074	FER, LOC100300478, PCDH9, NTM, PCDH20, ITGB8, CTNNA3, NCAM2, THBS2, PCDH17, PARD3B
GOTERM_BP_DIRECT	GO:0007416~synapse assembly	4	0.00450619	KIRREL3, ASIC2, SDK2, ADGRL3
GOTERM_BP_DIRECT	GO:0021987~cerebral cortex development	4	0.00667589	PTPRS, KIF26A, TRAPPC9, FAT4
GOTERM_BP_DIRECT	GO:0070588~calcium ion transmembrane transport	5	0.00709361	CACNA1I, SLC24A4, TRPC3, ITPR2, CACNA1C
GOTERM_BP_DIRECT	GO:0007010~cytoskeleton organization	5	0.00933543	PCLO, CAPZB, MICAL3, LIMD1, PAK5
GOTERM_CC_DIRECT	GO:0098552~side of membrane	6	0.000746282	NEGR1, NTM, ALPL, GPC5, ENPP6, GFRA2
GOTERM_CC_DIRECT	GO:0045211~postsynaptic membrane	8	0.000934173	GLRA1, GABRB1, GRID1, FAIM2, PCDH17, LRRC1, GRIA4, GRIN1
GOTERM_CC_DIRECT	GO:0043005~neuron projection	11	0.00121216	GLRA1, GABRP, CACNA1I, ADCYAP1R1, GABRB1, EPHA6, NEGR1, NTM, OPRL1, EPHA3, GRIN1
GOTERM_CC_DIRECT	GO:0014069~postsynaptic density	7	0.00349817	PCLO, SYNGAP1, CAPZB, TMEM108, ADCY8, DISC1, LRRC1
GOTERM_CC_DIRECT	GO:0098978~glutamatergic synapse	9	0.00414436	PTPRS, PCLO, SYNGAP1, GRID1, NRXN2, ADCY8, DISC1, PCDH17, ADGRL3
GOTERM_CC_DIRECT	GO:0016020~membrane	91	0.00484352	SLC44A5, GASK1B, CPNE8, ABCD2, GABRB1, ZAN, NPY2R, GPR63, MRGPRG, FAIM2, SLC7A10, OR4C1E, ABCA13, LRRC1, RIMS1, IMMP2L, HHAT, PCLO, OR5BJ2, CAPZB, LOC100300478, KYNU, LOC112444840, ERMARD, LOC514257, NDST3, CHAMP1, BBS9, ACP3, ENPP6, SLC12A8, SLC22A11, SLC16A5, KIRREL3, CD53, EPHA6, TRPC3, OR8AR1, EMCN, LOC112444750, LOC786996, OR13C1, ROR2, LOC132345597, SLC24A4, LOC101906408, PPM1L, LRP5, OPRL1…
GOTERM_CC_DIRECT	GO:0098982~GABA-ergic synapse	4	0.00940755	PCLO, GRID1, DISC1, PCDH17
GOTERM_MF_DIRECT	GO:0005515~protein binding	46	0.00218879	WDR25, PTPRS, ODAD2, INTU, ZAN, ASB13, LOC107131422, THBS2, LRRC1, BOLL, PCLO, FLRT2, MECOM, LOC782101, PLCG2, LRRC8D, NCAM2, ANKRD50, PPFIA2, EPHA6, TRPC3, LOC100850574, LRRC49, MICAL3, SETMAR, FBXO15, SORL1, ZDHHC17, LOC100299705, TDRD3, PARD3B, SH3RF3, KBTBD3, SMOC2, ANAPC4, ARHGEF4, RGS12, ROR2, CBLN4, MDGA2, LGR6, SSBP2, PNLIPRP3, SDK2, EPHA3, UNC79
GOTERM_MF_DIRECT	GO:0008889~glycerophosphodiester phosphodiesterase activity	3	0.00431841	LOC112444840, LOC786996, ENPP6
GOTERM_MF_DIRECT	GO:0022824~transmitter-gated monoatomic ion channel activity	3	0.00827103	GLRA1, GRIA4, GRIN1
GOTERM_MF_DIRECT	GO:0005509~calcium ion binding	18	0.00844983	SYT3, PCDH9, PCDH20, KCNIP4, ITPR2, LOC100297905, ACTN4, THBS2, MCC, PCDH17, SMOC2, LOC112446756, SYT10, MAN1C1, ALPL, LOC615258, FAT4, ADGRL3
GOTERM_MF_DIRECT	GO:0035091~phosphatidylinositol binding	6	0.008454	NISCH, INTU, LOC510454, ITPR2, PARD3B, PIK3C2B
Category	Term	Count	PValue	Genes
KEGG_PATHWAY	bta04713:Circadian entrainment	7	0.00300662	GNAO1, CACNA1I, ADCYAP1R1, CACNA1C, ADCY8, GRIA4, GRIN1
KEGG_PATHWAY	bta04928:Parathyroid hormone synthesis, secretion and action	7	0.00568841	ATF2, RXRA, LRP5, ITPR2, ADCY8, EGFR, PTHLH
KEGG_PATHWAY	bta04723:Retrograde endocannabinoid signaling	8	0.00610789	GNAO1, GABRP, RIMS1, GABRB1, ITPR2, CACNA1C, ADCY8, GRIA4
KEGG_PATHWAY	bta04520:Adherens junction	6	0.0100605	FER, PTPRJ, CTNNA3, ACTN4, EGFR, NECTIN1
KEGG_PATHWAY	bta04020:Calcium signaling pathway	10	0.0124139	PTGFR, CACNA1I, FGF20, PLCG2, ITPR2, CACNA1C, ADCY8, TPCN2, EGFR, GRIN1
KEGG_PATHWAY	bta04927:Cortisol synthesis and secretion	5	0.0139625	ATF2, CACNA1I, ITPR2, CACNA1C, ADCY8
KEGG_PATHWAY	bta05033:Nicotine addiction	4	0.0185987	GABRP, GABRB1, GRIA4, GRIN1
KEGG_PATHWAY	bta05414:Dilated cardiomyopathy	6	0.0196191	TNNT2, ITGB8, CACNA2D4, IGF1, CACNA1C, ADCY8
KEGG_PATHWAY	bta04750:Inflammatory mediator regulation of TRP channels	6	0.0196191	PLCG2, ITPR2, IGF1, ADCY8, ASIC2, CYP2J30
KEGG_PATHWAY	bta05226:Gastric cancer	7	0.0217974	RXRA, FGF20, LRP5, RARB, WNT7A, CTNNA3, EGFR
KEGG_PATHWAY	bta04921:Oxytocin signaling pathway	7	0.0230556	GNAO1, ITPR2, CACNA2D4, CACNA1C, ADCY8, PPP1R12B, EGFR
KEGG_PATHWAY	bta04724:Glutamatergic synapse	6	0.0232791	GNAO1, ITPR2, CACNA1C, ADCY8, GRIA4, GRIN1
KEGG_PATHWAY	bta04934:Cushing syndrome	7	0.0243619	ATF2, CACNA1I, ITPR2, WNT7A, CACNA1C, ADCY8, EGFR
KEGG_PATHWAY	bta05205:Proteoglycans in cancer	8	0.026039	PLCG2, ITPR2, WNT7A, CTSV, IGF1, PPP1R12B, EGFR, SLC9A1
KEGG_PATHWAY	bta04935:Growth hormone synthesis, secretion and action	6	0.0273551	ATF2, PLCG2, ITPR2, IGF1, CACNA1C, ADCY8
KEGG_PATHWAY	bta04911:Insulin secretion	5	0.0320099	ATF2, ADCYAP1R1, PCLO, CACNA1C, ADCY8
KEGG_PATHWAY	bta05207:Chemical carcinogenesis - receptor activation	8	0.0347289	ATF2, RXRA, FGF20, MGST2, CACNA1C, ADCY8, CYP3A28, EGFR
KEGG_PATHWAY	bta04727:GABAergic synapse	5	0.0396408	GNAO1, GABRP, GABRB1, CACNA1C, ADCY8
KEGG_PATHWAY	bta04810:Regulation of actin cytoskeleton	8	0.0451661	FGF20, ITGB8, ARHGEF4, ACTN4, PPP1R12B, EGFR, PAK5, SLC9A1
KEGG_PATHWAY	bta04925:Aldosterone synthesis and secretion	5	0.0467269	ATF2, CACNA1I, ITPR2, CACNA1C, ADCY8
